# Supplementary material for: Genome-wide association study and transcriptome of olecranon-type traits in peach (Prunus persica L.) germplasm
Source: BMC Genomics. 2021 Sep 28;22:702. doi: 10.1186/s12864-021-08017-y (PMC8480057; doi:10.1186/s12864-021-08017-y)
Supplement: Supplementary file 1 — Additional file 1: Supplemental Table S1. List of 456 peach accessions analyzed in this study. The code, name, scientific name, area, and plantation for 456 re-sequenced peach accessions. Olecranon indicates whether the olecranon-type trait is present; 1 means yes, 0 means no, NA means no statistics. Supplemental Table S2. Sequence information on the genomes of 456 peach accessions. N (%) indicates the percentage of failed sequencing nucleotides. Q30 (%) indicates the percentage of 99.9% well-sequenced nucleotides. Ave_depth indicates average covering depth of sample. Cov_ratio_*(%) indicates the percentage of bases at or above a given depth of coverage as a percentage of the total base number of the reference genome. Properly mapped (%) indicates the percentage of the sequenced data mapped to the reference genomes. Supplemental Table S3. Single-nucleotide polymorphism statistics detected between sample and reference genome. Supplemental Table S4. Statistics of single-nucleotide polymorphism annotation results of samples Supplemental Table S5. Statistics of insertion-deletion annotation results of samples. Supplemental Table S6. Statistical table of genes within 1Mb upstream and downstream of main genome-wide association study sites of olecranon type traits. Supplementary table S7. Clean data statistical table. After the original fastq data were further filtered for short reads and low-quality reads, the total clean data were obtained. A-1; A-2; A-3: Olecranon honey peach; B-1; B-2; B-3: Round peach. Supplementary table S8. Full-length sequence and comparison with reference transcriptome results. Supplementary table S9. Statistical table of the number of annotated genes and transcripts. Supplementary table S10. Statistics of gene expression in round peach and olecranon peach.Supplementary table S11. Statistics of transcripts expression in the round peach and the olecranon peach. The nucleic acid sequence of the ONT gene is as follows. [file 12864_2021_8017_MOESM1_ESM.xlsx]

## Sheet: table S1
Supplemental Table 1. List of 456 peach accessions analyzed in this study.The code, name, scientific name, area, plantation for 456 re-sequenced peach accessions. Olecranon indicates whether there is olecranon-type trait, 1 means yes, 0 means no, NA means no statistics.
ID	name	Scientific name	Area	Plantation	coordinate（Long/lat）	Hair	Olecranon	weight	Fruit shape index
R01	Gui2	P. persica (L.) Batsch.	south	Guizhou	106.26/26.41	1	1	193.03	0.937209
R02	Wan1	P. persica (L.) Batsch.	Yangtze River Valley	Anhui	116.12/30.52	0	1	97.66	0.979847
R03	Wan2	P. persica (L.) Batsch.	Yangtze River Valley	Anhui	116.12/30.52	1	1	139.59	0.920235
R04	Xiang10	P. persica (L.) Batsch.	South	Hunan	111.59/26.46	1	1	208.07	1.03291
R05	Xiang20	P. persica (L.) Batsch.	Yangtze River Valley	Hunan	112.50/27.76	NA	NA	NA	NA
R06	Xiang4	P. persica (L.) Batsch.	Yangtze River Valley	Hunan	110.26/29.42	1	1	196.08	0.878305
R07	Yanlinghuangtao	P. persica (L.) Batsch.	South	Hunan	112.53/27.73	1	0	186.28	0.819608
R08	Xiang6	P. persica (L.) Batsch.	Yangtze River Valley	Hunan	113.77/26.49	1	1	75.02	0.98723
R09	Yu1	P. persica (L.) Batsch.	north	Henan	111.21/34.62	1	1	204.58	0.939211
R10	Jiudabao	P. persica (L.) Batsch.	north	Henan	111.21/34.62	1	1	219.97	0.9177
R100	Lu15	P. persica (L.) Batsch.	north	Shangdong	117.94/35.71	1	0	190.09	0.918046
R101	Huapan	P. persica (L.) Batsch.	north	Shangdong	117.94/35.71	1	0	60.78	0.989601
R102	You5	P. persica (L.) Batsch.	north	Shangdong	117.94/35.71	NA	NA	NA	NA
R103	Beijing8hao	P. persica (L.) Batsch.	north	Shangdong	117.94/35.71	1	0	282.79	0.901863
R104	Zhongpan19	P. persica (L.) Batsch.	north	Shangdong	117.94/35.71	NA	NA	NA	NA
R105	Zhongpan13	P. persica (L.) Batsch.	north	Shangdong	117.94/35.71	1	0	107.75	1.0081
R106	Huangyoutao28	P. persica (L.) Batsch.	north	Shangdong	117.94/35.71	1	0	116.3	1.00725
R107	Dahongtao	P. persica (L.) Batsch.	north	Shangdong	117.94/35.71	1	0	84.79	1.05992
R108	Huangyoupan5	P. persica (L.) Batsch.	north	Shangdong	117.94/35.71	1	0	63.66	0.973533
R109	Jin2	P. persica (L.) Batsch.	north	Shanxi	111.00/35.02	1	1	213.7	1.08148
R11	Ganying	P. persica (L.) Batsch.	north	Henan	111.21/34.62	1	1	230.28	0.961673
R110	Zhongyou7	P. persica (L.) Batsch.	north	Shanxi	111.00/35.02	NA	NA	NA	NA
R111	Zhongyou20	P. persica (L.) Batsch.	north	Shanxi	111.00/35.02	NA	NA	NA	NA
R112	6hao	P. persica (L.) Batsch.	north	Shanxi	111.00/35.02	NA	NA	NA	NA
R113	Jin8	P. persica (L.) Batsch.	north	Shanxi	111.00/35.02	0	1	131.19	0.967571
R114	Chaoyue2hao	P. persica (L.) Batsch.	north	Shanxi	111.00/35.02	1	1	241.59	0.92613
R115	Hongburuan	P. persica (L.) Batsch.	north	Shanxi	111.00/35.02	1	1	259.17	0.955637
R116	Xinsheng6	P. persica (L.) Batsch.	north	Shanxi	111.00/35.02	1	1	211.68	1.00872
R117	Xinsheng2	P. persica (L.) Batsch.	north	Shanxi	110.53/35.04	1	1	164.2	0.92761
R118	Linkui	P. persica (L.) Batsch.	north	Shanxi	110.53/35.04	1	1	268.69	0.88587
R119	7yuehong	P. persica (L.) Batsch.	north	Shanxi	110.84/35.42	1	1	203.57	1.01707
R12	Yu4	P. persica (L.) Batsch.	north	Henan	111.21/34.62	1	1	176.09	0.918748
R120	Qinyue	P. persica (L.) Batsch.	north	Shanxi	110.84/35.42	1	1	220.29	1.03492
R121	Shan1	P. persica (L.) Batsch.	north	Shanxi	108.72/34.36	1	1	233.98	0.890303
R122	Yinfeng	P. persica (L.) Batsch.	north	Shanxi	108.72/34.36	1	1	264.78	1.15159
R123	Jinyutao	P. persica (L.) Batsch.	north	Shanxi	108.72/34.36	1	1	224.48	1.0761
R124	Shan4	P. persica (L.) Batsch.	north	Shanxi	109.32/36.86	0	1	102.85	0.906414
R125	Shan5	P. persica (L.) Batsch.	north	Shanxi	116.83/32.63	0	1	90.51	0.979537
R126	Shanxidali	P. persica (L.) Batsch.	north	Shanxi	116.83/32.63	0	1	128.3	0.967764
R127	Shan7	P. persica (L.) Batsch.	north	Shanxi	109.98/36.35	1	1	246.9	0.92635
R128	Hujingtulu	P. persica (L.) Batsch.	South	shanghai	121.74/30.97	1	0	262.95	1.13425
R129	Hu4	P. persica (L.) Batsch.	Yangtze River Valley	shanghai	121.76/31.04	1	0	334.4	1.14807
R13	Zaoshuhongburuan	P. persica (L.) Batsch.	north	Henan	111.21/34.62	1	1	224.14	0.8902
R130	Yulupantao	P. persica (L.) Batsch.	South	shanghai	121.34/30.74	1	0	173.3	1.06067
R131	Hu6	P. persica (L.) Batsch.	Yangtze River Valley	shanghai	121.25/30.82	1	0	170.85	1.04014
R132	Fengxianhuangtao	P. persica (L.) Batsch.	South	shanghai	121.51/30.91	1	0	381.61	0.942515
R133	Chuang1	P. persica (L.) Batsch.	Yangtze River Valley	Sichuang	104.27/30.56	1	1	131.19	1.11497
R134	Wanhujing	P. persica (L.) Batsch.	south	Sichuang	104.32/30.54	1	1	290.15	1.09514
R135	Chuang4	P. persica (L.) Batsch.	Yangtze River Valley	Sichuang	107.13/30.26	1	1	135.95	0.985391
R136	Wanfujin	P. persica (L.) Batsch.	south	Sichuang	104.32/30.54	1	1	253.18	0.991046
R137	Baifengshuimitao	P. persica (L.) Batsch.	south	Sichuang	104.32/30.54	1	1	247.16	1.01976
R138	Piqiucuitao	P. persica (L.) Batsch.	south	Sichuang	104.32/30.54	1	1	329.03	0.93825
R139	Chuang8	P. persica (L.) Batsch.	Qinghai-Xizang Region	Sichuang	102.22/29.89	1	1	259.13	0.889486
R14	Xiaotianxin	P. persica (L.) Batsch.	South	Hubei	114.34/30.50	0	1	65.8	0.98
R140	Chuangxingshuimitao	P. persica (L.) Batsch.	south	Sichuang	102.26/27.89	1	1	207.35	0.882163
R141	Zang1	P. persica (L.) Batsch.	Yangtze River Valley	Xizang	94.36/29.64	1	1	7.08	1.32556
R142	Huangroupantao	P. persica (L.) Batsch.	northwest	Xinjiang	86.38/42.32	1	0	105.19	0.6716
R143	Huangpan	P. persica (L.) Batsch.	northwest	Xinjiang	86.08/44.31	1	0	107.25	0.6017
R144	Youtao	P. persica (L.) Batsch.	northwest	Xinjiang	86.08/44.31	0	1	149.19	0.6238
R145	Chou tao	P. persica (L.) Batsch.	northwest	Xinjiang	86.08/44.31	0	0	179.98	0.6506
R146	Xuetao	P. persica (L.) Batsch.	northwest	Xinjiang	86.08/44.31	1	1	144.69	0.6551
R147	Yun1	P. persica (L.) Batsch.	Yangtze River Valley	Yuenan	103.67/25.03	1	0	138.11	1.04467
R148	Yun2	P. persica (L.) Batsch.	south	Yuenan	103.44/23.32	1	1	143.06	0.979225
R149	Yun3	P. persica (L.) Batsch.	south	Yuenan	103.44/23.32	1	1	171.66	0.963206
R15	E2	P. persica (L.) Batsch.	South	Hebei	113.84/30.66	1	1	158.33	0.98
R150	Yun4	P. persica (L.) Batsch.	Yangtze River Valley	Yuenan	102.08/25.15	1	1	240.11	0.914061
R151	Dongxuetao	P. persica (L.) Batsch.	south	yuenan	100.48/24.84	1	1	240.11	0.964493
R152	Yun6	P. persica (L.) Batsch.	south	Yuenan	103.44/23.32	1	1	161.62	1.13832
R153	Yunnanxuetao	P. persica (L.) Batsch.	south	Yuenan	100.23/26.88	NA	NA	NA	NA
R154	Zhe2	P. persica (L.) Batsch.	South	Zhejiang	120.78/30.75	1	1	310.44	0.973068
R155	Damilu	P. persica (L.) Batsch.	South	Zhejiang	120.72/28.84	1	0	166.53	1.09931
R156	Hujingmilu	P. persica (L.) Batsch.	South	Zhejiang	121.17/29.64	1	0	153.34	0.948467
R157	Zhe5	P. persica (L.) Batsch.	South	Zhejiang	121.14/28.86	1	1	95.89	0.975413
R158	Zhe6	P. persica (L.) Batsch.	South	Zhejiang	121.14/28.86	1	1	233.66	0.950335
R159	Hongxinhuangtao	P. persica (L.) Batsch.	South	Zhejiang	121.14/28.86	1	1	257.16	0.988944
R16	Guifeimi	P. persica (L.) Batsch.	South	Hubei	113.84/30.66	1	1	129.33	1.01119
R160	Fenghuashuimitao	P. persica (L.) Batsch.	South	Zhejiang	121.41/29.66	1	1	191.81	0.993731
R161	Yu2	P. persica (L.) Batsch.	Yangtze River Valley	Chongqin	106.28/29.97	1	1	167.85	1.03079
R162	Yu3	P. persica (L.) Batsch.	South	Chongqin	106.06/29.84	1	1	26.86	1.00747
R163	Yu4	P. persica (L.) Batsch.	Yangtze River Valley	Chongqin	106.28/29.97	1	1	177.39	0.873149
R164	8hao	P. persica (L.) Batsch.	north	Shangdong	118.20/35.29	1	1	200.59	0.867514
R165	baiyoupan	P. persica (L.) Batsch.	north	Shangdong	117.94/35.71	1	0	240.11	1.03215
R166	Huangjinguan	P. persica (L.) Batsch.	north	Anhui	116.98/33.64	1	0	269.73	1.08346
R167	Xiang19	P. persica (L.) Batsch.	South	Hunan	110.59/27.91	1	1	193.57	0.972064
R168	Xiang2	P. persica (L.) Batsch.	South	Hunan	112.97/27.87	1	1	95.08	1.03851
R169	Min5	P. persica (L.) Batsch.	South	fujian	120.33/27.29	1	0	156.95	1.01559
R17	Huangjinpantao	P. persica (L.) Batsch.	South	Hubei	113.84/30.66	0	0	119.44	1
R170	Yue4	P. persica (L.) Batsch.	South	Guangdong	114.67/24.52	1	1	137.57	1.03343
R171	Pengtao	P. persica (L.) Batsch.	South	Guangdong	113.26/23.14	NA	NA	NA	NA
R172	Taoboli	P. persica (L.) Batsch.	South	Guangdong	113.26/23.14	NA	NA	NA	NA
R173	Yue7	P. persica (L.) Batsch.	South	Guangdong	113.26/23.14	NA	NA	NA	NA
R174	Yue8	P. persica (L.) Batsch.	South	Guangdong	113.27/23.16	1	0	NA	NA
R175	Gan4	P. persica (L.) Batsch.	north	Gansu	103.72/36.10	1	1	256.18	0.937391
R176	Xiang21	P. persica (L.) Batsch.	Yangtze River Valley	Hunan	111.45/27.71	NA	NA	NA	NA
R177	Xiang22	P. persica (L.) Batsch.	Yangtze River Valley	Hunan	111.45/27.71	NA	NA	NA	NA
R178	Xiang23	P. persica (L.) Batsch.	South	Hunan	112.45/26.62	NA	NA	NA	NA
R179	Xiang24	P. persica (L.) Batsch.	Yangtze River Valley	Hunan	111.45/27.71	NA	NA	NA	NA
R18	Jinyuan	P. persica (L.) Batsch.	South	Hubei	113.84/30.66	1	0	134.91	0.89
R180	Xiang3	P. persica (L.) Batsch.	South	Hunan	111.45/27.71	1	1	76.95	1.02156
R181	Xiang9	P. persica (L.) Batsch.	South	Hunan	112.62/26.89	NA	1	NA	NA
R182	Xiang10	P. persica (L.) Batsch.	South	Hunan	112.62/26.89	NA	1	NA	NA
R183	Suguhuangtao	P. persica (L.) Batsch.	South	Hunan	112.91/27.86	1	1	192.77	1.06124
R184	Shuimitao	P. persica (L.) Batsch.	South	Hunan	110.59/27.91	1	1	202.89	1.00438
R185	Hu1	P. persica (L.) Batsch.	South	shanghai	121.47/30.92	NA	0	NA	NA
R186	Honglu	P. persica (L.) Batsch.	South	shanghai	121.47/30.92	1	0	258.29	1.06939
R187	Ning2	P. persica (L.) Batsch.	northwest	Ningxia	105.94/38.13	NA	1	NA	NA
R188	Ning3	P. persica (L.) Batsch.	northwest	Ningxia	105.94/38.13	1	1	353.85	NA
R189	Zhe9	P. persica (L.) Batsch.	South	Zhejiang	120.78/30.75	1	1	266.82	0.947401
R19	Xiangbaiya	P. persica (L.) Batsch.	South	Hubei	113.14/30.65	1	0	205.17	0.96
R190	Maotao	P. persica (L.) Batsch.	north	Tianjin	117.36/38.94	1	1	31.19	0.957327
R191	Zhongjiubao	P. persica (L.) Batsch.	north	Tianjin	117.04/39.38	1	1	177.09	0.999903
R192	14hao	P. persica (L.) Batsch.	north	Tianjin	117.31/39.72	1	0	225.58	0.992713
R193	Jiubao	P. persica (L.) Batsch.	north	Tianjin	117.31/39.72	1	0	272.32	1.01341
R194	Huangmazi	P. persica (L.) Batsch.	north	Liaoning	122.03/40.10	0	0	168.8	0.999017
R195	Hongshanhu	P. persica (L.) Batsch.	north	Liaoning	122.03/40.10	0	0	133.04	0.955607
R196	2-8	P. persica (L.) Batsch.	north	Liaoning	121.53/38.95	1	1	143.53	1.03221
R197	Tiantao	P. persica (L.) Batsch.	north	Liaoning	121.53/38.95	1	1	111.01	1.02872
R198	Yanhongtao	P. persica (L.) Batsch.	north	Liaoning	124.80/40.41	1	1	109.53	1.01954
R199	Liao6	P. persica (L.) Batsch.	north	Liaoning	124.80/40.41	1	1	339.81	0.983516
R20	Zhongtao10	P. persica (L.) Batsch.	South	Hubei	113.14/30.65	1	1	170.71	1
R200	Liao7	P. persica (L.) Batsch.	north	Liaoning	124.80/40.41	0	1	213.33	0.943154
R201	Liao8	P. persica (L.) Batsch.	north	Liaoning	124.80/40.41	1	1	287.89	0.917936
R202	85	P. persica (L.) Batsch.	north	Beijing	117.12/40.14	1	1	275.18	0.90179
R203	Zhonghua5hao	P. persica (L.) Batsch.	north	Beijing	117.12/40.14	1	1	169.46	0.991065
R204	Jianmaotao	P. persica (L.) Batsch.	north	Jilin	125.96/41.73	1	1	196.08	1.00923
R205	Ji2	P. persica (L.) Batsch.	north	Jilin	125.96/41.73	1	1	124.21	0.972768
R206	Cangfanzaosheng	P. persica (L.) Batsch.	north	Gansu	105.66/34.80	1	1	242.3	0.943454
R207	Jin17	P. persica (L.) Batsch.	north	Shanxi	110.84/35.42	1	1	104.59	0.970071
R208	WuYuetao	P. persica (L.) Batsch.	south	Guizhou	107.52/26.26	1	1	196.91	0.946307
R209	Gui12	P. persica (L.) Batsch.	YunGui plateau	Guizhou	107.98/26.58	1	1	157.22	0.969006
R21	E8	P. persica (L.) Batsch.	South	Hebei	111.00/35.02	NA	NA	NA	NA
R210	Yun8	P. persica (L.) Batsch.	YunGui plateau	Yuenan	99.08/23.55	1	1	233.19	0.894542
R211	Yun14	P. persica (L.) Batsch.	YunGui plateau	Yuenan	100.33/25.51	0	1	107.25	0.996401
R212	Hei1	P. persica (L.) Batsch.	north	Heilongjiang	126.68/45.75	1	1	208.3	0.939992
R213	Chuang10	P. persica (L.) Batsch.	south	Sichuang	107.18/30.28	1	1	56.7	1.00581
R214	Beijing7hao	P. persica (L.) Batsch.	Qinghai-Xizang Region	Qinghai	102.81/36.33	1	1	178.87	0.945853
R215	Ganshan	P. persica (L.) Batsch.	Qinghai-Xizang Region	Qinghai	102.81/36.33	1	1	172.19	0.901079
R216	Qin4	P. persica (L.) Batsch.	northwest	qinghai	102.81/36.33	1	1	106.62	0.958381
R217	Qing5	P. persica (L.) Batsch.	north	Qinghai	102.81/36.33	1	1	123.38	1.00203
R218	Nei2	P. persica (L.) Batsch.	northwest	Neimenggu	118.96/42.27	1	0	109.71	0.969343
R219	Tanwanmitao	P. persica (L.) Batsch.	South	Guizhou	113.27/23.16	NA	NA	NA	NA
R22	E2	P. persica (L.) Batsch.	YunGui plateau	Guangdong	114.49/24.37	NA	NA	NA	NA
R220	Wan14	P. persica (L.) Batsch.	north	Anhui	116.37/34.44	1	1	407.05	0.98
R221	Wan15	P. persica (L.) Batsch.	north	Anhui	116.37/34.44	1	0	500	NA
R222	Wan16	P. persica (L.) Batsch.	north	Anhui	116.37/34.44	1	1	389.19	0.89
R223	Bingtangcui	P. persica (L.) Batsch.	north	Anhui	116.37/34.44	1	1	276.54	1.09
R224	Zhongqiuwan	P. persica (L.) Batsch.	north	Anhui	116.37/34.44	1	1	354.78	1
R225	shoubinanshan6	P. persica (L.) Batsch.	north	Anhui	116.37/34.44	0	0	NA	NA
R226	60tianyoutao	P. persica (L.) Batsch.	north	Anhui	116.37/34.44	0	NA	NA	NA
R227	Dongfanghong	P. persica (L.) Batsch.	north	Anhui	116.37/34.44	0	0	NA	NA
R228	Jinqiuhongmi	P. persica (L.) Batsch.	north	Anhui	116.37/34.44	1	0	NA	NA
R229	Wan23	P. persica (L.) Batsch.	north	Anhui	116.37/34.44	0	0	NA	NA
R23	Jintong5	P. persica (L.) Batsch.	north	Anhui	116.52/34.50	1	1	274.75	0.893607
R230	Shihuangguo	P. persica (L.) Batsch.	north	Anhui	116.37/34.44	0	0	NA	NA
R231	Youpan4	P. persica (L.) Batsch.	north	Anhui	116.37/34.44	0	0	NA	NA
R232	Wan26	P. persica (L.) Batsch.	north	Anhui	116.37/34.44	NA	NA	NA	NA
R233	Zhongqiuhuimi	P. persica (L.) Batsch.	north	Anhui	116.37/34.44	NA	NA	NA	NA
R234	Luyou 2	P. persica (L.) Batsch.	north	Anhui	116.37/34.44	NA	NA	NA	NA
R235	Wan29	P. persica (L.) Batsch.	north	Anhui	116.37/34.44	NA	NA	NA	NA
R236	Baitao	P. persica (L.) Batsch.	north	Anhui	116.37/34.44	NA	NA	NA	NA
R237	Xichun	P. persica (L.) Batsch.	north	Anhui	116.37/34.44	1	NA	120	NA
R238	Wan32	P. persica (L.) Batsch.	north	Anhui	116.37/34.44	0	NA	NA	NA
R239	Zhongqiuwan5	P. persica (L.) Batsch.	north	Anhui	116.37/34.44	1	NA	350	NA
R24	Wan44	P. persica (L.) Batsch.	north	Anhui	117.57/30.69	1	0	219.8	0.939109
R240	Jizaocui	P. persica (L.) Batsch.	north	Anhui	116.37/34.44	NA	NA	NA	NA
R241	Ruipan21	P. persica (L.) Batsch.	north	Anhui	116.37/34.44	1	0	NA	NA
R242	Aozhouqiuhong	P. persica (L.) Batsch.	north	Anhui	116.37/34.44	NA	NA	NA	NA
R243	Zaoyinghuangtao	P. persica (L.) Batsch.	north	Anhui	116.37/34.44	NA	NA	NA	NA
R244	Meipan	P. persica (L.) Batsch.	north	Anhui	116.37/34.44	NA	NA	NA	NA
R245	Hongyeyoutao	P. persica (L.) Batsch.	north	Anhui	116.37/34.44	0	0	NA	NA
R246	Xiandao14	P. persica (L.) Batsch.	north	Anhui	116.37/34.44	NA	NA	NA	NA
R247	Jinfeng	P. persica (L.) Batsch.	north	Anhui	116.37/34.44	0	0	NA	NA
R248	Zaohongpan	P. persica (L.) Batsch.	north	Anhui	116.37/34.44	NA	NA	NA	NA
R249	Zaohuangtao8	P. persica (L.) Batsch.	north	Anhui	116.37/34.44	NA	NA	NA	NA
R25	Wan5	P. persica (L.) Batsch.	north	Anhui	116.94/34.16	1	1	227.6	0.924673
R250	Wan44	P. persica (L.) Batsch.	north	Anhui	116.37/34.44	1	0	NA	NA
R251	Jinpan7-3	P. persica (L.) Batsch.	north	Anhui	116.37/34.44	NA	NA	NA	NA
R252	Xin 48	P. persica (L.) Batsch.	north	Anhui	116.37/34.44	0	0	250	NA
R253	Zaohunagtao4	P. persica (L.) Batsch.	north	Anhui	116.37/34.44	NA	NA	NA	NA
R254	Zaoyoujinmi	P. persica (L.) Batsch.	north	Anhui	116.37/34.44	NA	NA	NA	NA
R255	Xin 4	P. persica (L.) Batsch.	north	Anhui	116.37/34.44	0	0	NA	NA
R256	8-18	P. persica (L.) Batsch.	north	Anhui	116.37/34.44	NA	NA	NA	NA
R257	Zaojinhui2	P. persica (L.) Batsch.	north	Anhui	116.37/34.44	NA	NA	NA	NA
R258	Liheqiuji	P. persica (L.) Batsch.	north	Anhui	116.37/34.44	NA	NA	NA	NA
R259	Xiaohua	P. persica (L.) Batsch.	north	Anhui	116.37/34.44	NA	NA	NA	NA
R26	Huangtao19	P. persica (L.) Batsch.	north	Anhui	116.94/34.16	1	0	177.87	0.985069
R260	Zao 4	P. persica (L.) Batsch.	north	Anhui	116.37/34.44	NA	NA	NA	NA
R261	Ruiguang39	P. persica (L.) Batsch.	north	Anhui	116.37/34.44	0	0	NA	NA
R262	Fengji	P. persica (L.) Batsch.	north	Anhui	116.37/34.44	NA	NA	NA	NA
R263	Zhongtao9	P. persica (L.) Batsch.	north	Anhui	116.37/34.44	NA	NA	NA	NA
R264	520	P. persica (L.) Batsch.	north	Anhui	116.37/34.44	NA	NA	NA	NA
R265	Huangyoutao	P. persica (L.) Batsch.	north	Anhui	116.37/34.44	0	0	150	NA
R266	Zhongyoujinshuai	P. persica (L.) Batsch.	north	Anhui	116.37/34.44	0	0	258	NA
R267	Zhongtao1-40	P. persica (L.) Batsch.	north	Anhui	116.37/34.44	NA	NA	NA	NA
R268	Wanshouhong	P. persica (L.) Batsch.	north	Anhui	116.37/34.44	NA	NA	NA	NA
R269	Jinqiuchaohuang	P. persica (L.) Batsch.	north	Anhui	116.37/34.44	1	0	350	NA
R27	Guangwutao	P. persica (L.) Batsch.	north	Anhui	116.94/34.16	1	0	235.32	0.972112
R270	Zaoshuguang	P. persica (L.) Batsch.	north	Anhui	116.37/34.44	NA	NA	NA	NA
R271	Zaocuihuang	P. persica (L.) Batsch.	north	Anhui	116.37/34.44	0	0	300	NA
R272	Zaohuangtao7	P. persica (L.) Batsch.	north	Anhui	116.37/34.44	NA	NA	NA	NA
R273	Qiuli	P. persica (L.) Batsch.	north	Anhui	116.37/34.44	1	0	NA	NA
R274	Weihuang2	P. persica (L.) Batsch.	north	Anhui	116.37/34.44	NA	NA	NA	NA
R275	Wan69	P. persica (L.) Batsch.	Yangtze River Valley	Anhui	116.37/30.24	NA	NA	NA	NA
R276	83huangtao	P. persica (L.) Batsch.	north	Anhui	116.37/34.44	NA	NA	NA	NA
R277	Caozaowuhe	P. persica (L.) Batsch.	north	Anhui	116.37/34.44	0	0	NA	NA
R278	Zaohuangtao 3	P. persica (L.) Batsch.	north	Anhui	116.37/34.44	NA	NA	NA	NA
R279	Bingtangcuiyabian	P. persica (L.) Batsch.	north	Anhui	116.37/34.44	1	1	NA	NA
R28	Efumei	P. persica (L.) Batsch.	north	Anhui	116.94/34.16	1	0	284.02	0.862819
R280	Hongyan	P. persica (L.) Batsch.	north	Anhui	116.37/34.44	NA	NA	NA	NA
R281	Luyou3	P. persica (L.) Batsch.	north	Anhui	116.37/34.44	NA	NA	NA	NA
R282	Mengshanyihao	P. persica (L.) Batsch.	north	Anhui	116.37/34.44	NA	NA	NA	NA
R283	Juwuba	P. persica (L.) Batsch.	north	Anhui	116.37/34.44	NA	NA	NA	NA
R284	Zaohuangtao7-6	P. persica (L.) Batsch.	north	Anhui	116.37/34.44	NA	NA	NA	NA
R285	7-6	P. persica (L.) Batsch.	north	Anhui	116.37/34.44	NA	NA	NA	NA
R286	Zaoquanyou	P. persica (L.) Batsch.	north	Anhui	116.37/34.44	NA	NA	NA	NA
R287	Zhongyou21-2	P. persica (L.) Batsch.	north	Anhui	116.37/34.44	0	0	NA	NA
R288	Caoli	P. persica (L.) Batsch.	north	Anhui	116.37/34.44	NA	NA	NA	NA
R289	83youtao	P. persica (L.) Batsch.	north	Anhui	116.37/34.44	0	0	NA	NA
R29	Huangpi5	P. persica (L.) Batsch.	north	Anhui	116.94/34.16	1	0	165.76	1.12876
R290	Jinlei	P. persica (L.) Batsch.	north	Anhui	116.37/34.44	NA	NA	NA	NA
R291	Huangjinpan	P. persica (L.) Batsch.	north	Anhui	116.37/34.44	NA	NA	NA	NA
R292	Wan86	P. persica (L.) Batsch.	north	Anhui	116.37/34.44	NA	NA	NA	NA
R293	Zhongpan21	P. persica (L.) Batsch.	north	Anhui	116.37/34.44	1	0	200	NA
R294	Wan88	P. persica (L.) Batsch.	north	Anhui	116.37/34.44	NA	NA	NA	NA
R295	Jinba	P. persica (L.) Batsch.	north	Anhui	116.37/34.44	NA	NA	NA	NA
R296	Ribenxinbaifeng	P. persica (L.) Batsch.	north	Anhui	116.37/34.44	1	0	NA	NA
R297	4-38	P. persica (L.) Batsch.	north	Anhui	116.37/34.44	NA	NA	NA	NA
R298	Chouguliang	P. persica (L.) Batsch.	north	Anhui	116.37/34.44	NA	NA	NA	NA
R299	Zaohuangpan	P. persica (L.) Batsch.	north	Anhui	116.37/34.44	NA	NA	NA	NA
R30	Gaoshanbaitao	P. persica (L.) Batsch.	north	Anhui	116.94/34.16	1	0	188.01	0.88965
R300	Yinhepan	P. persica (L.) Batsch.	north	Anhui	116.37/34.44	NA	NA	NA	NA
R301	Xiaomaopan	P. persica (L.) Batsch.	north	Anhui	116.37/34.44	1	0	150	NA
R302	8yueyoutao	P. persica (L.) Batsch.	north	Anhui	116.37/34.44	0	NA	NA	NA
R303	Zhongpan11	P. persica (L.) Batsch.	north	Anhui	116.37/34.44	0	0	NA	NA
R304	Jincan	P. persica (L.) Batsch.	north	Anhui	116.37/34.44	NA	NA	NA	NA
R305	Youpan7-7	P. persica (L.) Batsch.	north	Anhui	116.37/34.44	0	0	NA	NA
R306	Zhongtao33-8	P. persica (L.) Batsch.	north	Anhui	116.37/34.44	1	0	NA	NA
R307	Pengxian13	P. persica (L.) Batsch.	north	Anhui	116.37/34.44	NA	NA	NA	NA
R308	Wanjinxia	P. persica (L.) Batsch.	north	Anhui	116.37/34.44	0	0	NA	NA
R309	24-2	P. persica (L.) Batsch.	north	Anhui	116.37/34.44	NA	NA	NA	NA
R31	Gouliaotao	P. persica (L.) Batsch.	South	Fujian	117.18/23.72	1	1	128.26	0.834492
R310	7-17	P. persica (L.) Batsch.	north	Anhui	116.37/34.44	0	0	250	NA
R311	Youpan36-5	P. persica (L.) Batsch.	north	Anhui	116.37/34.44	0	0	120	NA
R312	YouPan7	P. persica (L.) Batsch.	north	Anhui	116.37/34.44	0	0	300	NA
R313	Meijin	P. persica (L.) Batsch.	north	Anhui	116.37/34.44	1	0	200	NA
R314	Wan108	P. persica (L.) Batsch.	north	Anhui	116.37/34.44	NA	NA	NA	NA
R315	Chunmei	P. persica (L.) Batsch.	north	Anhui	116.37/34.44	NA	NA	NA	NA
R316	Shuangjiemi	P. persica (L.) Batsch.	north	Anhui	116.37/34.44	1	0	500	NA
R317	Luyou 4	P. persica (L.) Batsch.	north	Anhui	116.37/34.44	NA	NA	NA	NA
R318	Zazhu19	P. persica (L.) Batsch.	north	Anhui	116.37/34.44	NA	NA	NA	NA
R319	33-20	P. persica (L.) Batsch.	north	Anhui	116.37/34.44	NA	NA	NA	NA
R32	Huangtao	P. persica (L.) Batsch.	South	fujian	116.85/26.83	1	0	184.85	1.08211
R320	Lurouyoutao	P. persica (L.) Batsch.	north	Anhui	116.37/34.44	0	0	NA	NA
R321	Luhuang0	P. persica (L.) Batsch.	north	Anhui	116.37/34.44	NA	NA	NA	NA
R322	Wan116	P. persica (L.) Batsch.	north	Anhui	116.37/34.44	NA	NA	NA	NA
R323	Chunxiao	P. persica (L.) Batsch.	north	Anhui	116.37/34.44	NA	NA	NA	NA
R324	Zaohongtao	P. persica (L.) Batsch.	north	Anhui	116.37/34.44	1	0	NA	NA
R325	Zhongtaojinmi	P. persica (L.) Batsch.	north	Anhui	116.37/34.44	1	0	250	NA
R326	Jingxiayoupan	P. persica (L.) Batsch.	north	Anhui	116.37/34.44	0	0	NA	NA
R327	Jinyuyoupan	P. persica (L.) Batsch.	north	Anhui	116.37/34.44	0	0	200	NA
R328	Zhongqiuhuangyoupan	P. persica (L.) Batsch.	north	Anhui	116.37/34.44	0	0	NA	NA
R329	Xiaohuazhongyou21	P. persica (L.) Batsch.	north	Anhui	116.37/34.44	0	0	NA	NA
R33	Min3	P. persica (L.) Batsch.	South	Fujian	116.85/26.83	1	1	118.35	0.890693
R330	Huagjinpan7-12	P. persica (L.) Batsch.	north	Anhui	116.37/34.44	1	0	NA	NA
R331	Zhongtao10	P. persica (L.) Batsch.	north	Anhui	116.37/34.44	1	0	NA	NA
R332	Hourouzaoyoupan	P. persica (L.) Batsch.	north	Anhui	116.37/34.44	0	0	NA	NA
R333	14-32	P. persica (L.) Batsch.	north	Anhui	116.37/34.44	NA	NA	NA	NA
R334	Wan128	P. persica (L.) Batsch.	north	Anhui	116.37/34.44	NA	NA	NA	NA
R335	8yuebaitao	P. persica (L.) Batsch.	north	Anhui	116.37/34.44	1	0	NA	NA
R336	Shoubinanshan3	P. persica (L.) Batsch.	north	Anhui	116.37/34.44	0	0	NA	NA
R337	Youpan5	P. persica (L.) Batsch.	north	Anhui	116.37/34.44	0	0	NA	NA
R338	Shuangxihong	P. persica (L.) Batsch.	north	Anhui	116.37/34.44	NA	NA	NA	NA
R339	Wan133	P. persica (L.) Batsch.	north	Anhui	116.37/34.44	1	0	NA	NA
R34	Tianwantiantao	P. persica (L.) Batsch.	South	Taiwan	114.40/25.11	NA	NA	NA	NA
R340	Liqiuyoutao	P. persica (L.) Batsch.	north	Anhui	116.37/34.44	0	NA	NA	NA
R341	YouXiangmeng	P. persica (L.) Batsch.	north	Anhui	116.37/34.44	1	0	280	NA
R342	Hongyetongtao	P. persica (L.) Batsch.	north	Anhui	116.37/34.44	1	NA	367	NA
R343	Bairuyu	P. persica (L.) Batsch.	north	Anhui	116.37/34.44	NA	NA	NA	NA
R344	Fuxiu	P. persica (L.) Batsch.	north	Anhui	116.37/34.44	0	0	NA	NA
R345	Tianhou	P. persica (L.) Batsch.	north	Anhui	116.37/34.44	0	0	NA	NA
R346	Laopan	P. persica (L.) Batsch.	north	Anhui	116.37/34.44	NA	NA	NA	NA
R347	Wanmei	P. persica (L.) Batsch.	north	Anhui	116.37/34.44	NA	NA	NA	NA
R348	Wan142	P. persica (L.) Batsch.	north	Anhui	116.37/34.44	NA	NA	NA	NA
R349	Wan143	P. persica (L.) Batsch.	north	Anhui	116.37/34.44	NA	NA	NA	NA
R35	Beijing7hao	P. persica (L.) Batsch.	north	Gansu	105.66/34.80	1	1	268.9	0.928203
R350	Kongjiahuangtao	P. persica (L.) Batsch.	north	Anhui	116.37/34.44	NA	NA	NA	NA
R351	Yingshuanghong	P. persica (L.) Batsch.	north	Anhui	116.37/34.44	NA	NA	NA	NA
R352	Hanguangyoutao	P. persica (L.) Batsch.	north	Anhui	116.37/34.44	0	0	NA	NA
R353	Chaotian	P. persica (L.) Batsch.	north	Anhui	116.37/34.44	1	0	NA	NA
R354	Bajishitanhuangtao	P. persica (L.) Batsch.	north	Anhui	116.37/34.44	NA	NA	NA	NA
R355	Wan149	P. persica (L.) Batsch.	north	Anhui	116.37/34.44	1	1	NA	NA
R356	Qingqiumi	P. persica (L.) Batsch.	north	Anhui	116.37/34.44	NA	NA	NA	NA
R357	Yuandandongtao	P. persica (L.) Batsch.	north	Anhui	116.37/34.44	1	0	320	NA
R358	Huangjinmi	P. persica (L.) Batsch.	north	Anhui	116.37/34.44	NA	NA	NA	NA
R359	7yuehuangtao	P. persica (L.) Batsch.	north	Anhui	116.37/34.44	NA	NA	NA	NA
R36	Beijing11	P. persica (L.) Batsch.	north	Gansu	105.66/34.80	1	1	236.95	0.927766
R360	Wangmuxiantao	P. persica (L.) Batsch.	north	Anhui	116.37/34.44	1	0	NA	NA
R361	9-18	P. persica (L.) Batsch.	north	Anhui	116.37/34.44	NA	NA	NA	NA
R362	Wuxiumianyoutao	P. persica (L.) Batsch.	north	Anhui	116.37/34.44	0	NA	NA	NA
R363	Youpan9	P. persica (L.) Batsch.	north	Anhui	116.37/34.44	0	0	NA	NA
R364	6-21	P. persica (L.) Batsch.	north	Anhui	116.37/34.44	NA	NA	NA	NA
R365	Taoshui	P. persica (L.) Batsch.	north	Anhui	116.37/34.44	NA	NA	NA	NA
R366	6-6	P. persica (L.) Batsch.	north	Anhui	116.37/34.44	1	0	NA	NA
R367	Zhongpan15	P. persica (L.) Batsch.	north	Anhui	116.37/34.44	1	0	NA	NA
R368	Huayou2	P. persica (L.) Batsch.	north	Anhui	116.37/34.44	NA	NA	NA	NA
R369	13-15	P. persica (L.) Batsch.	north	Anhui	116.37/34.44	NA	NA	NA	NA
R37	Dajiubao	P. persica (L.) Batsch.	north	Gansu	105.66/34.80	1	1	215.35	1.03367
R370	Huangyoutao	P. persica (L.) Batsch.	north	Anhui	116.37/34.44	0	0	150	NA
R371	Luyou 5	P. persica (L.) Batsch.	north	Anhui	116.37/34.44	NA	NA	NA	NA
R372	Huangjincui	P. persica (L.) Batsch.	north	Anhui	116.37/34.44	NA	NA	NA	NA
R373	Longjinghuangtao	P. persica (L.) Batsch.	north	Anhui	116.37/34.44	NA	NA	NA	NA
R374	Wan168	P. persica (L.) Batsch.	north	Anhui	116.37/34.44	NA	NA	NA	NA
R375	Huayou7	P. persica (L.) Batsch.	north	Anhui	116.37/34.44	0	0	300	NA
R376	Xuetao5	P. persica (L.) Batsch.	north	Anhui	116.37/34.44	1	0	250	NA
R377	605zaoyoutao	P. persica (L.) Batsch.	north	Anhui	116.37/34.44	0	NA	NA	NA
R378	Taitong	P. persica (L.) Batsch.	north	Anhui	116.37/34.44	NA	NA	NA	NA
R379	Heiyoupan	P. persica (L.) Batsch.	north	Anhui	116.37/34.44	0	0	NA	NA
R38	Yue3	P. persica (L.) Batsch.	South	Guangdong	116.17/24.66	1	1	86.41	1.03343
R380	Huang2	P. persica (L.) Batsch.	north	Anhui	116.37/34.44	NA	NA	NA	NA
R381	Huangjinmi	P. persica (L.) Batsch.	north	Anhui	116.37/34.44	NA	NA	NA	NA
R382	8-8	P. persica (L.) Batsch.	north	Anhui	116.37/34.44	NA	NA	NA	NA
R383	Taili	P. persica (L.) Batsch.	north	Anhui	116.37/34.44	0	0	460	NA
R384	Zhongpan2	P. persica (L.) Batsch.	north	Anhui	116.37/34.44	NA	NA	NA	NA
R385	8yuebaitao2	P. persica (L.) Batsch.	north	Anhui	116.37/34.44	NA	NA	NA	NA
R386	Zaohuangtao	P. persica (L.) Batsch.	north	Anhui	116.37/34.44	NA	NA	NA	NA
R387	Chunhuangjin	P. persica (L.) Batsch.	north	Anhui	116.37/34.44	NA	NA	NA	NA
R388	Dahuayoupan	P. persica (L.) Batsch.	north	Anhui	116.37/34.44	0	0	NA	NA
R389	Wan183	P. persica (L.) Batsch.	north	Anhui	116.37/34.44	NA	NA	NA	NA
R39	Gui1	P. persica (L.) Batsch.	YunGui plateau	Guangxi	107.23/25.34	0	1	104.18	0.9826
R390	Taihou	P. persica (L.) Batsch.	north	Anhui	116.37/34.44	0	0	150	NA
R391	Wan185	P. persica (L.) Batsch.	north	Anhui	116.37/34.44	1	1	NA	NA
R392	Hehuang	P. persica (L.) Batsch.	north	Anhui	116.37/34.44	NA	NA	NA	NA
R393	Wan187	P. persica (L.) Batsch.	north	Anhui	116.37/34.44	0	0	120	NA
R394	9-15	P. persica (L.) Batsch.	north	Anhui	116.37/34.44	NA	NA	NA	NA
R395	Qintao2	P. persica (L.) Batsch.	north	Anhui	116.37/34.44	1	0	200	NA
R396	Wan190	P. persica (L.) Batsch.	north	Anhui	116.37/34.44	NA	NA	NA	NA
R397	Hongrouyoutao	P. persica (L.) Batsch.	north	Anhui	116.37/34.44	0	1	200	NA
R398	Hongmeigui	P. persica (L.) Batsch.	north	Anhui	116.37/34.44	0	0	NA	NA
R399	Xiaohonghuazaououtao	P. persica (L.) Batsch.	north	Anhui	116.37/34.44	0	NA	NA	NA
R40	Gui2	P. persica (L.) Batsch.	South	Guangxi	109.33/24.25	1	1	263.24	1.00746
R400	Miyou1	P. persica (L.) Batsch.	north	Anhui	116.37/34.44	NA	NA	NA	NA
R401	Zijinhong	P. persica (L.) Batsch.	north	Anhui	116.37/34.44	0	0	NA	NA
R402	Zaojinhui	P. persica (L.) Batsch.	north	Anhui	116.37/34.44	0	0	120	NA
R403	Youpan1-21	P. persica (L.) Batsch.	north	Anhui	116.37/34.44	0	0	NA	NA
R404	Zaoyoupan	P. persica (L.) Batsch.	north	Anhui	116.37/34.44	0	0	NA	NA
R405	Meijincui	P. persica (L.) Batsch.	north	Anhui	116.37/34.44	NA	NA	NA	NA
R406	Jinkui	P. persica (L.) Batsch.	north	Anhui	116.37/34.44	1	0	250	NA
R407	Gongjinyoutao	P. persica (L.) Batsch.	north	Anhui	116.37/34.44	0	0	400	NA
R408	Shuli	P. persica (L.) Batsch.	north	Anhui	116.37/34.44	NA	NA	NA	NA
R409	Lixiahongyabian	P. persica (L.) Batsch.	north	Anhui	116.37/34.44	NA	NA	NA	NA
R41	Gui3	P. persica (L.) Batsch.	South	Guangxi	109.33/24.25	1	1	155.42	0.990981
R410	Zaotaoshui	P. persica (L.) Batsch.	north	Anhui	116.37/34.44	NA	NA	NA	NA
R411	Xiandao15	P. persica (L.) Batsch.	north	Anhui	116.37/34.44	0	0	NA	NA
R412	Youxichunmi	P. persica (L.) Batsch.	north	Anhui	116.37/34.44	NA	NA	NA	NA
R413	Zhengzhuzhaoyoutao	P. persica (L.) Batsch.	north	Anhui	116.37/34.44	0	NA	NA	NA
R414	Wan208	P. persica (L.) Batsch.	north	Anhui	116.37/34.44	NA	NA	NA	NA
R415	Huayou6	P. persica (L.) Batsch.	north	Anhui	116.37/34.44	0	0	350	NA
R416	Wan210	P. persica (L.) Batsch.	north	Anhui	116.37/34.44	NA	NA	NA	NA
R417	Wan211	P. persica (L.) Batsch.	north	Anhui	116.37/34.44	1	0	526	NA
R418	Yanxue	P. persica (L.) Batsch.	north	Anhui	116.37/34.44	1	0	NA	NA
R419	Nanjinghuangtao	P. persica (L.) Batsch.	north	Anhui	116.37/34.44	0	0	NA	NA
R42	Maotao	P. persica (L.) Batsch.	South	Guangxi	110.31/25.33	1	1	156.76	1.06828
R420	Youpantao 36-3	P. persica (L.) Batsch.	north	Anhui	116.37/34.44	NA	NA	NA	NA
R421	Jingeguo	P. persica (L.) Batsch.	north	Anhui	116.37/34.44	NA	NA	NA	NA
R422	Jinao	P. persica (L.) Batsch.	north	Anhui	116.37/34.44	NA	NA	NA	NA
R423	Zaojuhuang	P. persica (L.) Batsch.	north	Anhui	116.37/34.44	NA	NA	NA	NA
R424	Huang6	P. persica (L.) Batsch.	north	Anhui	116.37/34.44	NA	NA	NA	NA
R425	Zhongyoupan13	P. persica (L.) Batsch.	north	Anhui	116.37/34.44	0	0	170	NA
R426	Jintian	P. persica (L.) Batsch.	north	Anhui	116.37/34.44	NA	NA	NA	NA
R427	Jinyu	P. persica (L.) Batsch.	north	Anhui	116.37/34.44	NA	NA	NA	NA
R428	Wanjuhuang	P. persica (L.) Batsch.	north	Anhui	116.37/34.44	NA	NA	NA	NA
R429	Shou3	P. persica (L.) Batsch.	north	Anhui	116.37/34.44	0	0	NA	NA
R43	Gui5	P. persica (L.) Batsch.	South	Guangxi	110.31/25.33	1	0	243.44	0.968825
R430	Miyou 2	P. persica (L.) Batsch.	north	Anhui	116.37/34.44	NA	NA	NA	NA
R431	Zhongyou8	P. persica (L.) Batsch.	north	Anhui	116.37/34.44	0	0	NA	NA
R432	Wan226	P. persica (L.) Batsch.	north	Anhui	116.37/34.44	0	0	NA	NA
R433	Wan227	P. persica (L.) Batsch.	north	Anhui	116.37/34.44	0	0	NA	NA
R434	Lixiahong	P. persica (L.) Batsch.	north	Anhui	116.37/34.44	0	0	170	NA
R435	Wan229	P. persica (L.) Batsch.	north	Anhui	116.37/34.44	0	0	NA	NA
R436	Huangshijitaowang	P. persica (L.) Batsch.	north	Shangdong	117.94/35.71	1	0	NA	NA
R437	Hongwanshiji	P. persica (L.) Batsch.	north	Shangdong	117.94/35.71	1	1	NA	NA
R438	Hanmilu	P. persica (L.) Batsch.	north	Shangdong	118.19/35.94	1	1	216.02	0.92
R439	Xiaohuahuangtao	P. persica (L.) Batsch.	north	Shangdong	118.19/35.94	1	1	246.57	0.89
R44	Hongtao	P. persica (L.) Batsch.	YunGui plateau	Guizhou	108.43/27.05	1	1	187.95	1.02429
R440	Yihongmi	P. persica (L.) Batsch.	north	shangdong	117.95/35.71	1	1	229.11	0.93
R441	Wanbeijing7	P. persica (L.) Batsch.	north	Shangdong	117.95/35.71	1	1	245.91	0.89
R442	Dahuajinhuanghou	P. persica (L.) Batsch.	north	Shangdong	117.95/35.71	1	1	199.23	0.93
R443	Xiaohuajinhuanghou	P. persica (L.) Batsch.	north	Shangdong	117.95/35.71	1	0	228.13	0.92
R444	Nei3	P. persica (L.) Batsch.	northwest	Neimenggu	119.07/42.29	0	1	125	1.06857
R445	Nei5	P. persica (L.) Batsch.	northwest	Neimenggu	119.46/42.61	1	1	35.92	0.97
R446	Nei6	P. persica (L.) Batsch.	northwest	Neimenggu	119.46/42.61	1	1	23.37	0.97
R447	Nei7	P. persica (L.) Batsch.	northwest	Neimenggu	119.07/42.29	1	1	238.91	0.9
R448	Yingzuitao	P. persica (L.) Batsch.	South	Guangdong	115.01/23.80	1	1	209.19	0.9
R449	Yanfeng	P. persica (L.) Batsch.	north	Beijing	117.01/40.18	1	1	NA	NA
R45	Cuitao	P. persica (L.) Batsch.	YunGui plateau	Guizhou	107.52/26.25	1	1	210.05	0.984095
R450	Huayu	P. persica (L.) Batsch.	north	Beijing	117.01/40.18	1	1	NA	NA
R451	33hao	P. persica (L.) Batsch.	north	Beijing	117.01/40.18	1	1	NA	NA
R452	24hao	P. persica (L.) Batsch.	north	Beijing	117.01/40.18	1	1	NA	NA
R453	Liao9	P. persica (L.) Batsch.	north	Liaoning	121.53/38.95	1	1	NA	NA
R454	Zang2	P. persica (L.) Batsch.	Yangtze River Valley	Xizang	94.36/29.64	1	1	10.4	0.98
R455	Yi9	P. persica (L.) Batsch.	north	Hebei	115.14/38.84	1	1	297.7	0.92
R456	Zhe10	P. persica (L.) Batsch.	South	Zhejiang	120.49/30.08	NA	NA	NA	NA
R46	Yanhongtao	P. persica (L.) Batsch.	south	Guizhou	106.32/26.42	1	1	229.53	0.926984
R47	Hongfuruanhutao	P. persica (L.) Batsch.	south	Guizhou	107.52/26.25	1	1	160.66	1.00413
R48	Yinhuangtao	P. persica (L.) Batsch.	south	Guizhou	107.30/28.00	1	1	92.12	1.00841
R49	Pingguotao	P. persica (L.) Batsch.	south	Guizhou	107.58/27.13	1	1	216.75	0.97182
R50	Yi4	P. persica (L.) Batsch.	north	Hebei	115.14/38.84	1	0	304.94	1.04514
R51	Yi5	P. persica (L.) Batsch.	north	Hebei	115.14/38.84	1	1	330.68	1.01983
R52	Jiubaoye	P. persica (L.) Batsch.	north	Hebei	115.02/38.86	1	1	261.58	1.07389
R53	Qinghongye	P. persica (L.) Batsch.	north	Hebei	115.02/38.86	1	1	295.4	1.04019
R54	E9	P. persica (L.) Batsch.	South	Hubei	111.76/30.43	NA	NA	NA	NA
R55	Xiang7	P. persica (L.) Batsch.	Yangtze River Valley	Hunan	112.39/28.57	1	1	82.46	0.988114
R56	Xiang8	P. persica (L.) Batsch.	Yangtze River Valley	Hunan	112.39/28.57	1	1	11	1.01529
R57	Xiang9	P. persica (L.) Batsch.	Yangtze River Valley	Henan	119.60/31.72	1	1	125.08	0.963072
R58	Yiyangmaotao	P. persica (L.) Batsch.	South	Hunan	112.99/28.26	NA	NA	NA	NA
R59	Xiang13	P. persica (L.) Batsch.	South	Hunan	112.99/28.26	NA	NA	NA	NA
R60	Xiang14	P. persica (L.) Batsch.	South	Hunan	112.99/28.26	NA	NA	NA	NA
R61	Xiang15	P. persica (L.) Batsch.	South	Hunan	112.99/28.26	1	1	72.39	1.06136
R62	Xiang16	P. persica (L.) Batsch.	South	Hunan	112.95/27.78	1	1	158.24	0.981418
R63	Xiang17	P. persica (L.) Batsch.	South	Hunan	111.02/28.80	1	1	110.78	1.0243
R64	Zhonghujing	P. persica (L.) Batsch.	South	Jiangsu	120.08/31.51	1	0	289.39	0.735934
R65	Xiaorichuang	P. persica (L.) Batsch.	South	Jiangsu	120.08/31.51	NA	NA	NA	NA
R66	Darichuang	P. persica (L.) Batsch.	South	Jiangsu	120.08/31.51	NA	NA	NA	NA
R67	Liutaobaifeng	P. persica (L.) Batsch.	South	Jiangsu	120.08/31.51	NA	NA	NA	NA
R68	Jinghong	P. persica (L.) Batsch.	South	Jiangsu	120.08/31.51	NA	NA	NA	NA
R69	Su7	P. persica (L.) Batsch.	north	Jiangsu	118.45/34.27	1	0	304.85	1.03732
R70	Qinpihujing	P. persica (L.) Batsch.	South	Jiangsu	120.08/31.51	1	0	386.86	0.930801
R71	Dahonghuahujing	P. persica (L.) Batsch.	South	Jiangsu	120.08/31.51	1	0	349.04	1.00847
R72	Xiacui	P. persica (L.) Batsch.	north	Jiangsu	118.22/33.46	1	0	295.99	0.895298
R73	Jiuxiuhuangtao	P. persica (L.) Batsch.	South	Jiangxi	116.10/27.04	1	1	212.81	0.986349
R74	Ning1	P. persica (L.) Batsch.	northwest	Ningxia	106.24/38.47	1	1	158.07	1.16494
R75	Ning10	P. persica (L.) Batsch.	northwest	Ningxia	105.94/38.13	1	1	23.94	0.96
R76	Heitaohuanghou	P. persica (L.) Batsch.	northwest	Ningxia	105.94/38.13	1	1	110.83	0.97
R77	Beijing14	P. persica (L.) Batsch.	northwest	Ningxia	105.94/38.13	1	1	128.17	1.05717
R78	chunyan	P. persica (L.) Batsch.	northwest	Ningxia	105.94/38.13	NA	NA	NA	NA
R79	Qinwang	P. persica (L.) Batsch.	northwest	Ningxia	105.94/38.13	1	1	NA	NA
R80	Ning15	P. persica (L.) Batsch.	northwest	Ningxia	105.94/38.13	1	1	196.61	1.196
R81	Ning16	P. persica (L.) Batsch.	northwest	Ningxia	105.94/38.13	1	1	164.19	0.998899
R82	Shahong	P. persica (L.) Batsch.	northwest	Ningxia	105.94/38.13	1	1	291.92	1.23
R83	Ganshabai	P. persica (L.) Batsch.	northwest	Ningxia	105.94/38.13	1	1	130.4	0.807
R84	Liaoninghong	P. persica (L.) Batsch.	northwest	Ningxia	105.94/38.13	1	1	172.49	0.870667
R85	Ning20	P. persica (L.) Batsch.	northwest	Ningxia	105.94/38.13	1	1	353.85	0.98
R86	Jinfengyoutao	P. persica (L.) Batsch.	northwest	Ningxia	105.94/38.13	0	1	116.73	0.955965
R87	Shangdongtuweitao	P. persica (L.) Batsch.	north	Shangdong	117.94/35.71	1	0	244.72	1.0033
R88	Wuxiyangshanshuimitao	P. persica (L.) Batsch.	South	Jiangsu	120.09/31.57	1	0	274.33	0.962779
R89	Tuweixiaomitao	P. persica (L.) Batsch.	north	shangdong	117.94/35.71	1	0	91.49	0.992487
R90	Huangmaotao	P. persica (L.) Batsch.	north	Shangdong	117.94/35.71	1	0	205.35	0.92474
R91	Zhongyou 4	P. persica (L.) Batsch.	north	Shangdong	117.94/35.71	NA	NA	NA	NA
R92	Huangjuyou	P. persica (L.) Batsch.	north	Shangdong	117.94/35.71	1	0	248.45	0.95529
R93	Lu8	P. persica (L.) Batsch.	north	Shangdong	117.94/35.71	1	0	252.6	0.942437
R94	Beijing9	P. persica (L.) Batsch.	north	shangdong	117.94/35.71	NA	NA	NA	NA
R95	Wanhuangtao	P. persica (L.) Batsch.	north	shangdong	117.94/35.71	NA	NA	NA	NA
R96	Qiutong	P. persica (L.) Batsch.	north	Shangdong	117.94/35.71	NA	NA	NA	NA
R97	Jinhuanghou	P. persica (L.) Batsch.	north	Shangdong	117.94/35.71	NA	NA	NA	NA
R98	Zhongpan17	P. persica (L.) Batsch.	north	Shangdong	117.94/35.71	1	0	251.74	0.913511
R99	Jupan	P. persica (L.) Batsch.	north	Shangdong	117.94/35.71	NA	NA	NA	NA
Average

## Sheet: table S2
Supplemental Table 2. Sequence information on the genomes of 456 peach accessions. N (%) indicates the percentage of failed sequencing nucleotides. Q30 (%) indicates the percentage of 99.9% well-sequenced nucleotides. Ave_depth indicates average covering depth of sample. Cov_ratio_*(%) indicate the percentage of bases at or above a given depth of coverage as a percentage of the total base number …
SampleID	ReadSum	BaseSum	GC(%)	N(%)	Q30(%)	Ave_depth	Cov_ratio_1X(%)	Cov_ratio_5X(%)	Cov_ratio_10X(%)	Total_reads	Mapped(%)	Properly_mapped(%)
R01	23310057	6984852532	39.1	0	90.41	21	97.97	96.33	92.71	46620114	97.47	92.39
R02	19784824	5928508782	38.87	0	91.44	18	98.89	97.59	91.7	39569648	96.95	91.76
R03	18295755	5482400392	38.98	0	91.29	18	99.2	97.42	89.4	36591510	97.74	91.33
R04	26214187	7855435226	39.38	0	91.13	27	98.16	97.05	95.58	52428374	97	92.31
R05	27534907	8251004788	40.09	0	93.37	26	97.69	96.11	93.67	55069814	97.45	92.78
R06	20058760	6010639696	38.89	0	90.12	20	97.86	96.17	91.04	40117520	97.92	91.5
R07	22096809	6621375624	39.02	0	90.06	22	98.8	97.6	94.69	44193618	98.13	92.35
R08	17358298	5201667974	39.42	0	88.81	18	98	96.06	88.68	34716596	95.01	89.17
R09	17908426	5366309996	38.85	0	92.93	19	98.1	96.61	92.26	35816852	98.5	94.11
R10	20397875	6112290040	39.1	0	89.37	19	97.96	96.41	91.09	40795750	97.81	91.34
R100	17591106	5271207970	38.68	0	90.74	19	98.97	97.86	93.09	35182212	98.67	92.22
R101	20453088	6128657566	38.73	0	93.16	21	99.06	98.25	95.46	40906176	98.49	91.4
R102	13547366	4059591504	38.77	0	91.34	14	98.98	96.67	80.76	27094732	98.48	92.32
R103	17801900	5334496542	39.05	0	90.12	19	97.45	95.69	91.93	35603800	98.19	91.6
R104	18696629	5602419234	38.72	0	91.32	18	98.32	96.81	89.48	37393258	97.54	92.66
R105	18713593	5607601212	38.45	0	91.41	20	98.99	98	94.35	37427186	98.61	92.82
R106	15755313	4721039308	38.64	0	91.8	16	98.95	97.36	88.95	31510626	98.47	91.38
R107	12958839	3883227908	39.09	0	91.97	13	98.38	95.73	77.91	25917678	98.31	92.67
R108	16679943	4998187498	39	0	91.41	16	98.89	97.04	86.84	33359886	96.11	91.64
R109	18598562	5573161664	39.21	0	88.05	18	98.62	97.04	89.7	37197124	97.61	90.11
R11	22043669	6605627272	39.62	0	88.69	21	98.54	97.39	93.13	44087338	97.96	92.53
R110	13928843	4173861576	38.67	0	92.26	15	99.15	97.61	86.51	27857686	98.95	93.72
R111	22623243	6778960014	38.72	0	93.44	23	99.2	98.55	96.8	45246486	98.93	93.97
R112	21110891	6326026018	38.81	0	92.21	22	99.27	98.49	96.64	42221782	98.69	93.54
R113	29540816	8851987930	39.98	0	92.14	26	99.21	98.53	97.17	59081632	91.09	83.18
R114	20901814	6263300590	38.57	0	93.48	21	97.39	95.77	93.08	41803628	98.22	92.55
R115	16490906	4941516698	38.36	0	93.37	17	97.15	95.19	88.84	32981812	98.83	93.24
R116	19764490	5922525820	38.89	0	91.82	20	97.54	95.95	92.49	39528980	98.5	93.29
R117	25022348	7497833318	38.62	0	93.6	26	99.3	98.18	96.48	50044696	98.65	91.26
R118	19784355	5928424162	38.72	0	93.82	19	97.48	95.79	92.02	39568710	98.46	93.2
R119	23827051	7139644834	38.89	0	91.03	24	97.48	95.95	94.21	47654102	97.6	90.81
R12	20183402	6048016166	38.8	0	92.86	19	97.49	95.75	91.78	40366804	97.87	91.13
R120	23046721	6905847914	38.48	0	93.65	24	98.01	96.8	95.09	46093442	98.65	92.64
R121	22921408	6868390676	38.93	0	92.48	24	98.14	96.93	95.18	45842816	98.58	92.6
R122	24200675	7251695690	39.34	0	91.66	25	98.04	96.72	94.94	48401350	98.41	93.13
R123	16890288	5061169906	38.52	0	91.96	18	98.63	97.08	90.96	33780576	98.62	94.11
R124	22444948	6725674210	38.5	0	93	24	98.59	97.66	96.05	44889896	98.75	92.93
R125	31419834	9415021736	38.8	0	93.7	35	98.77	97.94	97.25	62839668	98.91	94.28
R126	24615524	7376100362	39.26	0	92.34	26	98.62	97.69	96.48	49231048	98.35	93.36
R127	12709539	3808445434	38.6	0	92.56	13	97.91	94.62	73.7	25419078	97.87	93.25
R128	17786463	5329317220	38.86	0	93.09	18	97.89	96.09	90.32	35572926	98.38	92.59
R129	27270525	8171335264	38.94	0	94.03	29	99.09	97.19	95.76	54541050	97.31	92.31
R13	16878571	5057569920	38.65	0	91.54	16	97.33	94.92	84.15	33757142	97.37	91.92
R130	14946800	4478651064	38.78	0	92.14	15	99.31	96.51	85.68	29893600	98.59	93.74
R131	24428194	7319856076	40.33	0	93.56	24	97.83	95.82	91.99	48856388	96.37	91.38
R132	21985456	6587890038	38.69	0	93.62	21	97.57	96	93.44	43970912	97.92	91.67
R133	18303303	5484427960	38.92	0	92.32	19	99.08	96.87	91.92	36606606	97.33	92.56
R134	20651129	6188286772	39.01	0	91.3	21	97.91	96.4	93.56	41302258	97.98	92.66
R135	17414312	5218170598	38.74	0	92.72	17	97.8	95.96	89.92	34828624	98.23	93.57
R136	16834653	5044658136	39.29	0	90.91	18	98.81	97.51	91.72	33669306	98.84	94.67
R137	29171571	8741124934	39.16	0	94.03	29	98.94	98.22	97.08	58343142	98.54	93.62
R138	17539832	5256062448	39.09	0	92.74	18	98.87	97.6	92.33	35079664	98.94	93.59
R139	29210292	8752591770	39	0	93.23	29	98.24	97.23	96.15	58420584	98.1	92.2
R14	19006828	5695566564	39.02	0	90.96	20	98.84	97.72	92.94	38013656	98.03	93.66
R140	20384701	6108518234	39.51	0	90.85	20	98.81	97.72	94.23	40769402	97.62	91.57
R141	15006820	4496948542	38.94	0	90.57	14	92.8	82.63	71.57	30013640	94.37	83.7
R142	23200795	6952014496	38.48	0	93.81	23	99.33	97.97	95.18	46401590	97.86	90.43
R143	22110779	6625521976	38.63	0	91.38	24	99.36	98.65	96.84	44221558	98.54	92.58
R144	25192491	7548986454	39.14	0	93.59	25	98.04	96.75	95.06	50384982	96.17	89.32
R145	26602728	7971621380	38.78	0	92.4	28	99.64	98.88	97.66	53205456	98.71	93.14
R146	20184736	6048529546	38.91	0	90.66	21	99.45	98.42	95.3	40369472	98.51	93.11
R147	14040341	4207198234	38.91	0	92.1	15	96.7	94.02	82.94	28080682	98.1	90.84
R148	15987170	4790741240	38.87	0	92.84	17	96.53	94.27	88.25	31974340	98.64	93.76
R149	12977309	3888746152	39.27	0	92.3	14	96.62	93.4	77.75	25954618	97.86	92.06
R15	13681201	4099722374	40.06	0	86.27	13	97.28	93.59	74.55	27362402	97.29	90.75
R150	15596603	4673661296	38.66	0	92.82	17	97.36	95.48	88.31	31193206	98.19	92.13
R151	20957589	6280046676	38.98	0	91	20	97.89	96.33	93.13	41915178	97.84	91.62
R152	16054304	4810638284	38.41	0	92.84	16	97.07	94.69	86.52	32108608	97.47	90.48
R153	30348034	9094204926	39.4	0	92.59	31	99.35	97.59	96	60696068	98.62	92.75
R154	20210678	6056111022	38.77	0	92.54	20	97.91	96.18	92.46	40421356	96.01	90.58
R155	17324029	5191269576	38.68	0	92.37	18	97.92	96.14	91.05	34648058	98.41	90.59
R156	20966791	6282807724	39.25	0	93.26	21	97.98	96.43	93.46	41933582	96.82	90.25
R157	17682551	5298595744	39.09	0	90.28	16	98.51	96.83	88.26	35365102	97.26	90.55
R158	23043513	6905241974	38.92	0	93.3	25	98.01	96.72	95.02	46087026	98.04	91.58
R159	20750333	6217768136	39.53	0	92.3	19	97.91	96.3	92.08	41500666	96.89	88.33
R16	27252693	8166354644	38.79	0	91	28	97.94	96.67	95.2	54505386	97.61	92.2
R160	25454901	7627600564	38.8	0	93.62	24	98.43	97.21	95.11	50909802	98.01	91.32
R161	15811552	4738031394	38.93	0	91.9	17	98.27	96.72	90.65	31623104	97	92.62
R162	25767228	7721304992	38.85	0	93.59	27	97.39	96	94.73	51534456	97.07	90.19
R163	19823463	5939903818	38.48	0	93.11	18	98.59	97.21	92.24	39646926	97.39	90.41
R164	21214022	6356718004	38.64	0	92.41	22	97.47	95.96	93.8	42428044	98.65	90.64
R165	26603545	7971879682	39.13	0	92.87	25	99.2	98.48	97.11	53207090	95.67	91.3
R166	20909800	6265592824	38.59	0	92.94	22	97.82	95.86	93.16	41819600	94.25	89.93
R167	19428392	5821773464	38.79	0	93.38	20	98.85	97.47	93.44	38856784	96.63	90.97
R168	22491669	6739715972	39.24	0	93.06	22	98.71	97.71	95.27	44983338	97.05	91.21
R169	29349380	8794765854	38.89	0	92.84	31	98.09	96.95	95.76	58698760	98.54	92.75
R17	24216319	7256489330	38.92	0	90.73	25	98.85	98.08	96.35	48432638	97.96	94.12
R170	15908437	4766999686	39.13	0	93.07	16	96.91	94.67	86.97	31816874	94.67	88.39
R171	22634184	6782478060	40.03	0	91.15	22	97.16	95.45	93.2	45268368	96.3	88.52
R172	17664447	5293201156	38.91	0	92.53	18	97.17	94.87	89.26	35328894	97.86	92.61
R173	26993017	8088431842	39.3	0	93.59	27	97.29	95.62	94.13	53986034	96.5	90.99
R174	19510793	5846278154	40.4	0	92.73	19	99.12	97.37	90.55	39021586	96.11	92.07
R175	14059759	4213054118	38.86	0	93.17	15	98.02	95.61	82.79	28119518	98.31	92.06
R176	26034694	7801509404	38.97	0	93.51	26	98.47	97.36	95.66	52069388	97.88	92.37
R177	17708880	5306514802	38.82	0	92.91	18	98.29	96.6	90.55	35417760	98.14	93.09
R178	15104966	4526357388	38.99	0	91.56	16	98.18	95.89	85.87	30209932	98.47	92.49
R179	17649443	5288810768	39.23	0	91.96	17	98.47	97.08	90.91	35298886	97.24	92.58
R18	29019672	8695989898	39.37	0	88.89	29	97.76	96.5	95.22	58039344	97.83	91.85
R180	14692850	4402807732	38.88	0	92.32	15	97.71	95.33	83.68	29385700	98.26	93.57
R181	18516974	5548680484	38.64	0	92.6	19	98.76	97.44	92.48	37033948	98.5	92.82
R182	15672488	4696321846	38.67	0	92.05	16	98.68	96.83	86.84	31344976	98.36	92.72
R183	16631717	4983719654	38.91	0	93.38	17	97.72	95.8	88.65	33263434	95.31	90.12
R184	19303410	5784260380	38.75	0	93.04	21	97.87	96.4	93.67	38606820	98.35	92.7
R185	18741182	5615964014	38.55	0	92.25	20	98.02	96.28	92.79	37482364	98.03	91.92
R186	27356384	8197549450	38.88	0	90.49	29	97.99	96.82	95.51	54712768	98.17	91.77
R187	15640892	4685955804	38.29	0	93.93	15	98.82	96.65	83.24	31281784	91.97	66.39
R188	17921022	5370065840	38.46	0	93.03	18	98.83	97.56	92.15	35842044	93.18	87.19
R189	23005922	6894002662	39.06	0	92.38	23	97.97	96.61	94.51	46011844	98.27	93.31
R19	15612941	4678254472	38.86	0	90.8	16	98.89	96.48	85.27	31225882	97.89	91.74
R190	14436059	4325877046	38.8	0	92.32	15	97.51	94.98	84.22	28872118	96.22	89.73
R191	18066526	5413706904	39.03	0	92.78	19	98.37	96.93	92.23	36133052	98.51	92.79
R192	20151250	6038430470	38.6	0	93.23	20	98.84	97.73	94.3	40302500	98.27	92.61
R193	14667192	4395220478	39.13	0	92.94	14	98.62	96.11	82.61	29334384	97.96	92.14
R194	14240129	4266461698	38.45	0	93.62	14	98.96	96.71	81.61	28480258	98.41	89.54
R195	15504235	4646032450	39	0	93.07	16	98.95	97.45	88.06	31008470	98.17	93.61
R196	18657691	5590955878	39.01	0	93.09	18	98.9	97.72	92.57	37315382	98.3	91.11
R197	14251462	4269763584	38.61	0	93.89	14	99.02	96.24	78.1	28502924	98.78	89.97
R198	20532561	6152536980	38.47	0	93.04	21	98.75	97.68	94.7	41065122	98.29	91.15
R199	15496917	4643157314	38.64	0	93.48	16	98.28	96.25	85.91	30993834	98.22	89.25
R20	21154636	6339045898	38.77	0	93.47	22	97.94	96.74	94.75	42309272	98.15	91.63
R200	14568919	4364612358	38.35	0	93.4	14	98.33	95.56	81.03	29137838	98.07	81.11
R201	28803364	8631283894	39.3	0	91.88	29	98.5	97.51	96.19	57606728	97.78	92.46
R202	18578581	5567114266	39.09	0	89.64	19	98.87	97.68	93.69	37157162	98.35	90.12
R203	23170181	6940741114	37.98	0	93.05	23	98.89	97.9	95.31	46340362	98.99	83.72
R204	19674633	5895663010	38.76	0	91.87	20	99.31	98.43	94.36	39349266	98.2	93.17
R205	13726485	4112766426	38.68	0	92.48	14	98.26	95.53	80.09	27452970	98.33	89.92
R206	16487700	4940621998	39.04	0	91.1	15	98.42	96.61	86.46	32975400	97.29	92.44
R207	16532531	4954064104	38.68	0	91.49	17	97.7	95.21	88.4	33065062	97.95	93.09
R208	11453718	3432187622	39.82	0	91.33	10	97.71	89.37	49.35	22907436	91.55	84.84
R209	17551098	5259332888	38.9	0	91.31	17	98.69	96.94	88.73	35102196	97.85	91.5
R21	17841780	5346173330	38.58	0	91.66	16	97.74	95.33	85.43	35683560	97.47	91.8
R210	14460845	4333390700	39.85	0	90.77	13	98.9	96.37	78.55	28921690	95.57	90.16
R211	14070751	4216469836	39.18	0	91.49	14	98.78	96.49	83.48	28141502	96.97	92.12
R212	20052261	6009003386	39.58	0	92.99	18	98.05	95.53	89.14	40104522	86.55	81.72
R213	20416362	6116620476	38.41	0	93.81	21	97.15	95.44	92.7	40832724	98.11	83.76
R214	13847331	4147536028	37.31	0	94.22	14	98.54	94.88	76.69	27694662	98.85	76.88
R215	24190768	7248895434	39.67	0	88.53	23	98.84	97.44	95.24	48381536	97.11	88.82
R216	30501327	9139977406	39.39	0	88.94	30	99.6	98.57	97.06	61002654	97.33	92.23
R217	13668234	4095080878	38.64	0	91.03	13	98.74	96.01	77.15	27336468	98.3	87.87
R218	22664645	6790324260	38.49	0	92.17	23	98.73	96.79	94.07	45329290	98.53	88.45
R219	18475014	5535042952	38.23	0	93.24	18	99.25	98.14	91.95	36950028	98.48	90.45
R22	17465080	5233541822	39.41	0	90.91	17	98.42	96.53	88.01	34930160	98.14	92.82
R220	13264340	3973861240	38.37	0	92.76	14	98.24	95.18	78.57	26528680	98.56	90.59
R221	22052834	6608372422	39.18	0	93.13	23	97.49	96.12	94.12	44105668	97.43	92.11
R222	27200088	8148177590	38.36	0	93.71	27	98.83	97.96	96.28	54400176	98.47	88.23
R223	28892456	8657823168	38.64	0	93.33	29	99.31	98.79	97.82	57784912	97.98	93.6
R224	19077430	5715630448	38.31	0	92.06	17	98.83	97.15	89.13	38154860	98.03	76.22
R225	13582019	4069333766	38.65	0	92.21	14	98.17	95.37	80.3	27164038	98.19	90.64
R226	16223935	4860335856	38.25	0	92.53	17	98.93	97.13	89.34	32447870	98.3	87.57
R227	17695513	5301338916	38.16	0	92.62	18	99.22	98.01	92.1	35391026	98.38	90.76
R228	29279419	8771215290	38.37	0	92.66	30	98.64	97.65	96.34	58558838	95.68	81.95
R229	22317690	6687711698	38.95	0	93.13	23	98.61	97.7	95.89	44635380	96.97	92.34
R23	37171523	11138488492	38.88	0	93.45	38	98.06	96.85	95.98	74343046	98.26	91.71
R230	16911967	5065345998	38.59	0	90.8	17	98.93	97.23	87.87	33823934	96.98	93.61
R231	13405792	4016594734	39.14	0	93.23	12	98.69	94.93	72.06	26811584	95.4	88.4
R232	24210484	7254819246	38.81	0	93	24	98.27	97.15	95.23	48420968	96.79	91.24
R233	24029248	7200597308	39.03	0	91.64	25	98.2	96.41	94.92	48058496	98.24	93.33
R234	13342902	3998274538	39	0	93.23	13	99.05	95.73	74.53	26685804	91.27	87.1
R235	15806929	4735646410	38.19	0	93.37	16	99.01	97.07	86.09	31613858	97.87	89.35
R236	17155993	5136452638	38.65	0	91.46	17	98.87	97.28	88.7	34311986	97.25	94.12
R237	23911794	7165321950	38.79	0	92.84	23	99.45	98.53	96.45	47823588	97.5	92.91
R238	15013204	4497266012	38.11	0	93.44	14	98.9	96.46	81.37	30026408	96.84	87.96
R239	17423530	5221150982	40.21	0	93.14	15	98.77	96.71	85.15	34847060	88.89	84.46
R24	15744222	4717693862	38.54	0	91.77	16	97.86	95.57	85.83	31488444	98.35	91.78
R240	21173979	6345033134	39.41	0	92.89	21	98.81	97.83	94.97	42347958	98.02	93.46
R241	22423425	6719489224	39.48	0	92.76	23	99.27	98.61	96.61	44846850	96.4	91.52
R242	13556289	4062217532	38.98	0	92.48	14	98.81	96.54	81	27112578	97.01	92.21
R243	25367816	7601738150	38.91	0	93.17	25	98.96	98.23	96.83	50735632	97.72	93.81
R244	21501223	6443106980	38.82	0	92.79	22	99	98.18	95.84	43002446	98.18	93.85
R245	19025787	5701250408	39.29	0	93.79	19	99.28	98.3	93.5	38051574	97.28	92.05
R246	25617043	7676434842	39.39	0	91.26	25	99.05	98.25	96.39	51234086	96.83	92.46
R247	32316429	9683973744	39.26	0	91.81	33	98.41	97.48	96.5	64632858	96.47	91.81
R248	22095908	6621245492	39.24	0	92.08	21	98.89	97.8	94.79	44191816	97.01	91.7
R249	16174078	4846795628	40.05	0	91.51	14	97.89	95.4	82	32348156	93.87	89.06
R25	22399012	6712023316	39.52	0	89.64	23	99.39	98.67	96.51	44798024	97.26	93.08
R250	22339621	6694308160	39.13	0	93.09	23	98.73	97.69	95.33	44679242	96.66	91.39
R251	15448068	4629173610	39.25	0	91.82	15	99	97.47	87.21	30896136	97.33	92.68
R252	22623049	6779268092	38.81	0	92.6	23	98.97	98.12	95.94	45246098	97.69	92.41
R253	18006200	5395722314	39.21	0	92.09	17	98.77	97.5	91.71	36012400	97.1	92.49
R254	23341266	6994463130	38.97	0	92.83	22	99.29	98.61	96.34	46682532	96.66	91.82
R255	21495673	6441470836	39.06	0	92.99	21	98.95	98.02	95.13	42991346	96.99	92.28
R256	27384677	8206072230	38.98	0	91.31	28	98.57	97.63	96.42	54769354	97.54	92.89
R257	18213176	5457851404	39.99	0	90.39	17	98.86	97.47	90.83	36426352	95.93	90.71
R258	18505782	5545458554	39.25	0	92.89	18	97.82	96.11	91.05	37011564	96.23	91.26
R259	18500743	5543858860	39.44	0	92.36	18	98.56	97.41	93.19	37001486	95.64	90.28
R26	20648799	6187486168	39.04	0	92.08	21	99.51	98.72	96.45	41297598	98.09	91.84
R260	13805493	4136972526	39.31	0	91.43	14	98.82	96.33	79.18	27610986	97.5	92.6
R261	21387192	6408980106	39.65	0	89.59	22	98.9	97.94	95.66	42774384	97.06	91.77
R262	20852066	6248634742	39.83	0	91.33	20	99.11	98.05	94.25	41704132	96.06	90.99
R263	28939476	8672036114	39.54	0	90.14	27	98.89	98.08	96.71	57878952	96.73	91.58
R264	35294427	10576356960	39.2	0	91.92	36	99.29	98.88	98.37	70588854	95.33	90.81
R265	28640546	8582444244	38.96	0	92.59	29	99.36	98.88	98.03	57281092	97.58	92.26
R266	13413908	4019587580	39.04	0	91.9	13	98.71	95.49	73.91	26827816	97.26	92.39
R267	21557771	6459917510	38.96	0	93.57	21	98.9	98.05	95.55	43115542	96.89	92.51
R268	13635083	4085864556	39.07	0	90.99	13	98.92	96.22	77.6	27270166	97.42	92.63
R269	34187751	10244914190	40.63	0	88.6	30	98.67	97.85	96.88	68375502	95.28	89.48
R27	13699089	4104928148	38.96	0	92.44	14	99.18	97.44	84.21	27398178	98.73	93.44
R270	18303120	5484699058	38.87	0	91.61	19	98.93	97.77	93.07	36606240	97.53	93.43
R271	32297701	9678469238	39.35	0	91.5	32	99.12	98.56	97.82	64595402	95.73	91.05
R272	17239890	5166115282	39.44	0	92.13	17	98	96.18	89.74	34479780	96.78	90.86
R273	17525080	5251636996	39.33	0	92.9	18	99.2	98.1	92.29	35050160	97.03	92.69
R274	18457499	5530990696	39.4	0	91.34	18	99.05	97.99	92.83	36914998	97.53	92.44
R275	14343271	4298075064	39.13	0	91.26	14	98.27	95.58	81.46	28686542	97.02	91.55
R276	34250497	10263616350	39.18	0	91.63	34	99.45	98.76	98.06	68500994	97.96	93.67
R277	29145524	8733739836	39	0	91.75	28	98.99	98.31	97.22	58291048	97.68	93.34
R278	19678378	5896815354	39.35	0	92.2	20	98.93	97.95	94.47	39356756	96.03	91.22
R279	22532967	6752284024	39.74	0	89.85	23	99.29	98.62	96.57	45065934	96.83	91.07
R28	26269678	7871807136	38.84	0	90.27	28	99.44	98.79	97.51	52539356	98.58	92.61
R280	16014917	4799077428	39.59	0	92.84	15	98.69	96.77	86.14	32029834	95.9	91.61
R281	14314317	4289479598	39.25	0	91.87	15	98.85	96.88	84.12	28628634	96.96	92.07
R282	16690508	5001461410	39.75	0	91.55	16	97.96	95.92	87.15	33381016	96.06	91.18
R283	19765702	5923213628	40.78	0	92.21	18	98.82	97.32	90.74	39531404	88.19	83.3
R284	26703165	8001824334	38.96	0	91.53	27	98.98	98.29	97.12	53406330	96.78	92.78
R285	19960971	5981711028	40.79	0	88.11	21	99.05	98.18	95.49	39921942	95.82	88.93
R286	31183712	9344589820	39.52	0	90.65	29	99.33	98.82	97.89	62367424	97.18	92.96
R287	22972898	6884186858	39.55	0	91.8	22	99.29	98.57	96.19	45945796	97.46	92.83
R288	16353299	4900502114	39.59	0	91.05	14	98.82	96.74	82.38	32706598	92.59	88.3
R289	31409686	9412169134	39.14	0	91.89	32	99.33	98.87	98.24	62819372	96.35	91.48
R29	18460735	5531883524	39.29	0	90.01	19	99.36	98.19	92.56	36921470	97.66	92.63
R290	20657302	6190225806	39.42	0	91.84	20	98.85	97.84	94.67	41314604	96.92	92.55
R291	20123070	6030012246	39.18	0	91.45	19	98.98	97.93	93.69	40246140	96.99	91.98
R292	17884668	5359418988	39.52	0	91.95	18	99.32	98.41	93.36	35769336	97.33	92.55
R293	26580978	7965216290	39.01	0	92.5	26	99.38	98.9	97.75	53161956	97.62	93.45
R294	45877361	13747593696	39.29	0	90.5	45	97.86	96.79	95.97	91754722	96.45	91.33
R295	22366716	6702320296	39.09	0	92.08	22	98.1	96.75	94.4	44733432	97.75	92.26
R296	33141261	9931338646	39.87	0	90.26	34	98.02	96.93	95.96	66282522	97.1	91.3
R297	15184853	4550162582	38.65	0	92.99	15	98.76	96.56	83.91	30369706	97.48	91.42
R298	14361840	4302414560	38.52	0	93.37	14	97.53	94.46	78.42	28723680	96.11	87.28
R299	18245895	5466343298	38.37	0	94.16	18	98.87	97.55	91.17	36491790	97.94	74.97
R30	21924242	6569679514	38.76	0	91.18	23	99.38	98.09	95.2	43848484	98.63	93.13
R300	18444244	5525936016	38.9	0	94.02	19	99.08	97.95	92.38	36888488	96.22	77.29
R301	23353516	6998130752	39.73	0	93.28	24	99.13	98.48	96.96	46707032	96.59	91.45
R302	17663855	5292177450	38.42	0	92.92	18	98.75	97.5	91.17	35327710	97.88	88.48
R303	20066262	6012910080	39.19	0	93.25	20	98.97	97.94	94.15	40132524	95.7	91.16
R304	21696312	6499992548	38.56	0	93	21	98.84	97.86	94.25	43392624	97.49	91.49
R305	18011651	5397134370	39.14	0	93.18	18	98.97	97.89	92.84	36023302	97.29	92.43
R306	22129036	6631095166	39.46	0	93.42	22	99.06	98.25	96.07	44258072	96.75	91.27
R307	15001659	4493837016	38.34	0	93.91	14	98.73	95.8	79.37	30003318	97.4	77.2
R308	17275681	5175641560	38.58	0	93.13	17	99.15	97.89	90.5	34551362	97.51	89.01
R309	15399255	4614511528	38.88	0	92.73	15	99.03	97.09	84.78	30798510	97.63	92.1
R31	16360923	4902605778	39.02	0	90.29	16	98.82	95.37	85.72	32721846	96.5	90.7
R310	16855367	5049707728	38.15	0	92.85	17	98.89	97.34	88.69	33710734	98.02	85.64
R311	16026580	4800978844	38.61	0	94.57	15	99.03	97.07	84.01	32053160	97.94	82.75
R312	24163092	7240544704	39.09	0	94.07	24	99.17	98.5	96.8	48326184	96.91	89.87
R313	19780077	5924422112	39.13	0	94.97	20	98.58	97.15	92.3	39560154	96.95	84.18
R314	18668290	5594088432	39.29	0	91.89	18	98.82	97.9	93.38	37336580	97.29	91.37
R315	17146346	5137390332	39.05	0	92.64	17	98.42	96.64	88.84	34292692	96.67	87.34
R316	20022759	5998540362	39.04	0	93.99	20	97.48	95.92	92.2	40045518	98.03	82.3
R317	19363790	5802686538	40	0	92.15	20	98.96	97.9	94	38727580	94.43	88.46
R318	15309925	4586990916	38.58	0	92.74	14	98.91	96.85	83.1	30619850	97.14	81.13
R319	18867438	5652462488	38.23	0	92.72	19	98.66	97.47	92.91	37734876	98.07	65.56
R32	19104330	5724782122	38.97	0	90.77	20	98.62	96.69	92.31	38208660	98.33	92.86
R320	16775891	5026746798	39.2	0	92.65	17	99.05	98	92.02	33551782	96.26	92.08
R321	18443508	5525994826	38.64	0	94.19	18	98.52	97.15	91.72	36887016	97.9	86.18
R322	26972479	8082467856	39.01	0	93.53	28	98.04	96.85	95.53	53944958	97.93	90.76
R323	25607629	7672017346	38.87	0	94.68	26	99.24	98.68	97.4	51215258	95.3	85.16
R324	22292065	6678015786	38.85	0	95.08	22	99.21	97.5	94.04	44584130	95.85	76.72
R325	25405464	7611801754	38.89	0	93.4	26	98.61	97.71	96.44	50810928	96.85	90.36
R326	19143357	5736314392	39.98	0	93.88	19	98.77	97.69	93.53	38286714	95.38	91.91
R327	19543268	5856388366	39.57	0	92.91	20	99.08	98.32	95.33	39086536	95.85	92.01
R328	16557495	4960036952	38.34	0	94.55	16	98.67	96.32	86.61	33114990	97.92	85.96
R329	24573213	7363499968	38.82	0	93.64	25	98.6	97.86	96.79	49146426	97.52	91.7
R33	17414416	5218230358	38.77	0	90	19	97.01	95.04	90.14	34828832	98.44	92.21
R330	20447350	6126081088	38.51	0	93.4	19	99.26	98.35	93.9	40894700	96.95	74.16
R331	16327430	4892502844	39.4	0	93.64	15	98.4	96.46	85.64	32654860	96.02	89.31
R332	18155389	5438994280	37.95	0	94.15	19	98.97	97.86	92.51	36310778	98.31	76.51
R333	24572119	7363000348	39.1	0	91.73	25	99.15	98.52	96.78	49144238	96.93	91.18
R334	23600503	7072102892	39.23	0	93.39	24	98.83	98.01	96.51	47201006	98.06	92.45
R335	19667943	5893440940	38.92	0	93.84	19	98.75	97.62	93.69	39335886	98	92.34
R336	17367319	5204098096	39.08	0	90.82	17	98.97	97.64	91.43	34734638	97.44	88
R337	17061564	5110627378	38.72	0	93.21	17	98.91	97.42	88.8	34123128	97.57	87.01
R338	15146581	4538201080	38.76	0	92.04	15	99.26	97.52	84.96	30293162	97.42	86.25
R339	20609318	6174791362	38.28	0	93.99	20	98.44	97.24	93.09	41218636	96.78	77.07
R34	24734568	7411775850	38.78	0	92.72	26	97.94	96.62	94.95	49469136	98.66	93.05
R340	18161649	5441543858	38.67	0	93.96	19	98.59	97.34	93	36323298	98.5	87.7
R341	17020002	5100214870	39.09	0	93.39	18	97.29	95.35	89.74	34040004	96.89	92.5
R342	32155340	9635706868	39.26	0	90.77	34	98.5	97.64	96.75	64310680	97.36	90.45
R343	19860148	5950569602	38.98	0	93.13	19	97.93	96.45	91.9	39720296	95.99	84.54
R344	17102879	5123937920	38.8	0	92.51	17	99.29	98.13	90.41	34205758	97.16	76.24
R345	30093006	9017680160	39.46	0	91.4	29	99.06	98.47	97.58	60186012	96.57	91.62
R346	20872003	6254127988	39.12	0	92.74	21	98.77	97.88	95.82	41744006	96.25	90.35
R347	16351784	4898541490	38.78	0	92.64	15	99.18	97.6	86.09	32703568	95.78	69.45
R348	33815374	10131266744	38.84	0	92.97	31	98.11	96.97	95.82	67630748	95.59	82.63
R349	23894122	7159998568	39.03	0	90.81	24	99.28	98.6	96.64	47788244	97.07	92
R35	18190605	5450715758	39.13	0	93.35	17	98.45	97.04	91	36381210	97.73	92.81
R350	22698010	6801711480	39.16	0	93.48	22	97.61	96.05	93.66	45396020	97.05	91.13
R351	14181302	4249544970	40.33	0	90.3	14	98.47	95.76	79.94	28362604	95.08	89.93
R352	20816847	6237948598	38.95	0	92.35	21	99.22	98.56	96.25	41633694	96.97	92.56
R353	17735067	5313417184	38.76	0	93.37	17	97.68	95.61	87.45	35470134	97.96	91.27
R354	29462949	8828708910	38.87	0	92.53	30	99.24	98.19	96.88	58925898	97.32	92.66
R355	27586983	8266639616	39.16	0	92.59	29	99.3	98.78	97.87	55173966	97.27	93.55
R356	17588289	5270581684	39.74	0	91.78	18	99.24	98.16	91.72	35176578	96	91.13
R357	22408575	6713806850	39.08	0	92.35	21	97.69	95.99	92.73	44817150	96.76	86.23
R358	23393355	7009972682	38.84	0	92.13	23	98.77	97.79	95.87	46786710	97.48	90.79
R359	30647743	9183879046	39.35	0	90.77	31	99.14	98.61	97.85	61295486	95.63	88.19
R36	19148474	5737827894	38.83	0	90.45	19	98.89	97.19	91.78	38296948	98.01	92.5
R360	23281220	6975559962	39.11	0	90.95	25	97.63	96.29	94.6	46562440	96.68	84.82
R361	17442945	5226482164	38.75	0	92.28	18	98.97	97.7	90.99	34885890	97.48	87.61
R362	18025742	5400206270	39.19	0	93.22	17	99.05	97.5	88.79	36051484	94.42	71.97
R363	19428338	5821000388	39.13	0	94.02	19	99.03	98.01	93.59	38856676	96.53	81.33
R364	21588839	6469346760	39.65	0	90.08	21	99.1	98.17	95.32	43177678	96.83	90.65
R365	31988033	9583014522	38.33	0	92.88	30	99.17	98.56	97.61	63976066	97.33	71.51
R366	23759439	7119857064	40.3	0	92.76	22	99.14	98.43	96.15	47518878	92.77	88.23
R367	26423349	7918147004	39.8	0	89.64	27	99.4	98.95	97.95	52846698	95.92	90.2
R368	30354082	9095968254	40.05	0	90.1	31	99.06	98.43	97.52	60708164	93.61	86.67
R369	14236617	4265465152	39.26	0	93.33	14	99.23	97	80.18	28473234	95.92	88.63
R37	20368670	6103612454	38.84	0	91.21	20	98.5	97.03	92.94	40737340	98.19	92.17
R370	29310238	8781776400	38.68	0	92.38	31	99.21	98.7	97.88	58620476	97.08	80.65
R371	17128228	5132067278	38.88	0	92.87	17	98.87	97.5	90.34	34256456	96.7	89.26
R372	41728413	12501405060	38	0	92.64	39	99.49	99.02	98.15	83456826	97.32	74.53
R373	32058961	9606746538	39.39	0	91.33	33	99.07	98.36	97.52	64117922	95.52	89.77
R374	24648018	7385710400	38.67	0	92.56	25	99.24	98.67	97.33	49296036	97.12	89.81
R375	25361920	7599948344	39.55	0	92.77	25	99.11	98.42	97	50723840	96.15	90.96
R376	22225571	6660105532	38.94	0	92.62	23	98.28	96.99	94.73	44451142	97.94	92.41
R377	22474768	6734262322	38.55	0	93.17	23	98.95	98.06	95.76	44949536	97.54	87.86
R378	24280936	7276042936	39.94	0	93.53	23	98.85	97.92	95.82	48561872	95.16	90.38
R379	21765719	6522051456	39.42	0	93.35	22	99	98.04	95.28	43531438	96.3	91.05
R38	19827663	5941445312	39	0	89.9	21	97.25	95.25	92.04	39655326	98.12	91.43
R380	13872045	4156038618	38.79	0	93.37	13	97.78	94.15	74.92	27744090	96.07	84.96
R381	22325623	6690177174	40.23	0	93.21	22	98.05	96.77	94.49	44651246	91.78	86.23
R382	31743785	9512101848	38.68	0	92.2	32	98.7	97.89	96.93	63487570	97.25	91.76
R383	20831658	6242267814	39.43	0	94.04	22	99.05	98.21	95.66	41663316	96.14	91.65
R384	25694783	7698434806	38.61	0	93.13	27	99.27	98.76	97.66	51389566	96.86	85.12
R385	23937408	7173046670	39.66	0	93.62	24	98.43	97.2	95.16	47874816	97.19	91.74
R386	22470772	6732660432	38.5	0	92.99	22	98.77	97.87	95.65	44941544	97.37	82.98
R387	20119896	6029006354	39.15	0	93.04	20	98.84	97.84	94.32	40239792	97.06	92.24
R388	20127454	6030540072	38.67	0	93.06	21	99.28	98.51	95.6	40254908	97.31	87.94
R389	21571808	6463096844	39.04	0	92.01	21	99.06	98.19	95.1	43143616	96.47	70.82
R39	20909181	6265450302	39.33	0	91.64	20	99.6	98.51	94	41818362	93.29	87.82
R390	19646872	5886120502	39.71	0	94.25	17	99.13	97.66	89.16	39293744	91.18	82.17
R391	25697324	7699601624	39.59	0	93.5	25	98.56	97.55	95.8	51394648	95.13	83.15
R392	18231787	5463405896	39.91	0	92.58	18	98.01	96.25	90.45	36463574	94.63	88.94
R393	17576866	5266077042	38.85	0	94.28	15	99.03	97.42	86.55	35153732	96.97	87.17
R394	18288590	5480188824	38.74	0	93.25	19	99.51	98.44	94.52	36577180	98.38	94.58
R395	25663522	7690381840	39.97	0	93.34	25	99.36	98.74	97.12	51327044	93.63	87.74
R396	19312319	5786966582	38.58	0	93.3	20	98.17	96.98	94.19	38624638	97.83	92.62
R397	18011926	5397335220	38.83	0	92.97	19	98.83	97.65	93.24	36023852	97.08	90.88
R398	20779891	6226187724	38.65	0	94.47	21	99.33	98.58	95.29	41559782	97.4	88.36
R399	17118052	5129480520	38.97	0	92.4	18	98.9	97.61	91.71	34236104	97.66	92.77
R40	21387977	6408959514	38.78	0	90.49	22	99.07	97.31	94.38	42775954	98.11	92.4
R400	16524744	4951621940	38.74	0	93.56	16	99.31	98.09	89.14	33049488	97.59	91.67
R401	15795164	4732248414	38.72	0	94.15	16	99.05	97.49	87.1	31590328	97.72	83.63
R402	20661813	6191324674	39.34	0	93.61	21	98.53	97.52	94.93	41323626	96.83	93.61
R403	14968241	4484380706	38.21	0	93.77	13	98.88	96.23	77.97	29936482	97.64	72.82
R404	15032839	4504703040	38.98	0	93.05	15	99.04	97.41	85.57	30065678	97.58	93.03
R405	19643522	5886289846	38.85	0	92.44	20	98.99	98	93.99	39287044	98.05	91.94
R406	16488941	4940229534	38.12	0	93.34	16	98.83	97.27	87.94	32977882	98.18	88.3
R407	17250474	5167960406	38.46	0	93.55	18	99.03	97.75	90.96	34500948	96.88	86.35
R408	21013782	6296282994	38.73	0	92.91	21	98.71	97.6	94.37	42027564	97.37	88.31
R409	19225425	5760056886	38.08	0	92.8	19	98.81	97.64	92.74	38450850	98.17	85.13
R41	18772633	5625275556	38.81	0	91.94	19	99.29	97.39	93.37	37545266	98.06	92.05
R410	17269479	5173518864	38.45	0	92.78	16	98.72	96.95	87.39	34538958	97.72	86.32
R411	16461816	4932884994	39.14	0	93.88	18	98.88	97.64	91.98	32923632	96.81	91.17
R412	15342234	4596118418	38.67	0	93.93	15	99.01	97.1	84.67	30684468	98.03	71.37
R413	21271083	6374038248	39.28	0	91.59	22	98.91	98.06	95.78	42542166	97.03	90.33
R414	19228376	5760054908	38.79	0	93.21	18	98.92	97.67	91.39	38456752	97.28	90.6
R415	17845274	5347531656	39.74	0	89.21	18	98.8	97.63	92.43	35690548	97.17	91.35
R416	19819638	5939116452	39.71	0	91.44	20	98.65	97.42	93.65	39639276	96.21	88.46
R417	25185009	7546645680	39.31	0	93.29	26	97.95	96.68	95.02	50370018	96.25	90.6
R418	17163072	5142594806	39.43	0	92.47	16	99.14	97.79	89.04	34326144	95.18	70.97
R419	15625515	4681892010	38.67	0	93.21	15	98.84	97.22	86.66	31251030	97.31	88.56
R42	23877462	7154979944	38.73	0	91.24	23	98.81	97.91	95.23	47754924	97.36	90.38
R420	20624264	6179510112	38.83	0	93.25	21	99.12	98.31	95.2	41248528	96.53	87.63
R421	18179759	5447717452	39.28	0	92.68	19	98.97	97.84	92.95	36359518	97.68	91.64
R422	16355638	4900004482	38.5	0	94.13	17	98.85	97.35	89.29	32711276	97.83	73.1
R423	18734137	5613205340	38.47	0	93.01	18	98.98	97.84	92.26	37468274	97.56	86.13
R424	19267069	5773678592	40	0	92.83	20	97.56	95.94	92.81	38534138	94.27	88.13
R425	19954862	5979592540	38.68	0	92.97	20	98.96	98.06	94.7	39909724	97.01	92.15
R426	18271554	5475138914	38.89	0	93.05	18	99.31	98.25	92.26	36543108	97.94	91.25
R427	15972290	4785094166	38.46	0	94.69	15	98.88	96.98	84.8	31944580	97.58	77.09
R428	22286888	6677474774	38.64	0	93.23	21	97.95	96.41	93.28	44573776	97.02	87.64
R429	41796709	12524587118	39.7	0	91.57	42	99.41	98.74	98.19	83593418	95.98	89.59
R43	23850777	7146968768	38.66	0	90.74	25	98.79	97.86	95.89	47701554	98.58	92.88
R430	16606083	4975270116	38.43	0	92.2	16	98.88	97.23	87.54	33212166	97.73	85.95
R431	18177704	5446993346	38.86	0	92.5	18	99.19	98.24	92.75	36355408	97	90.95
R432	18845456	5646364326	38.56	0	93.55	19	99.16	98.25	93.61	37690912	97.18	91.41
R433	20538655	6154599202	38.97	0	92.19	21	99.22	98.55	96.12	41077310	97.5	92.35
R434	22535942	6753100928	39.46	0	90.56	22	98.95	98.01	95.56	45071884	97.48	92.24
R435	21818931	6538174492	39.26	0	93.23	21	98.84	97.89	95.13	43637862	97.46	92.6
R436	20996384	6291659202	39.33	0	91.68	21	98.4	97.09	94.51	41992768	97.54	89.99
R437	17484903	5239384780	39.49	0	92.2	18	98.99	97.79	92.41	34969806	97.76	89.81
R438	15134157	4534484844	38.81	0	93.85	16	98.72	96.76	86.1	30268314	98.19	84.91
R439	14975329	4487235870	39.26	0	92.29	15	98.89	97.24	86.76	29950658	96.86	82.94
R44	22400217	6712352448	38.98	0	90.84	23	98.83	97.73	95.04	44800434	97.09	91.87
R440	18321584	5490310966	40.01	0	91.04	17	98.73	97.13	89.36	36643168	91.97	84.87
R441	21959948	6580713062	39.64	0	92.96	23	98.3	96.89	94.66	43919896	95.91	90.68
R442	23726567	7109730928	40.74	0	92.01	20	98.13	96.65	93.23	47453134	82.37	78.11
R443	28256774	8467672756	39.85	0	92.59	29	98.54	97.48	96.33	56513548	95.15	89.55
R444	19157166	5740693854	39.21	0	91.78	21	98.17	96.78	93.66	38314332	98.18	92.33
R445	17285751	5179784920	38.96	0	92.79	18	98.1	96.5	91.59	34571502	97.79	91.74
R446	14342451	4297121352	38.59	0	93.14	15	97.2	94.8	82.44	28684902	97.99	85.21
R447	18769635	5624401638	39.12	0	93.4	19	98.77	97.46	92.6	37539270	97.79	93.04
R448	23327699	6990180324	40.24	0	92.43	20	98.51	97.1	93.06	46655398	85.15	80.56
R449	16845802	5046522078	38.58	0	93.48	18	97.36	95.16	88.46	33691604	98.74	91.6
R45	26704052	8001962282	38.71	0	91.21	28	98.5	97.25	95.74	53408104	98.26	92.49
R450	18208312	5456218684	39.06	0	93.4	19	97.82	96.12	91.84	36416624	98.5	91.87
R451	18752794	5618205090	38.3	0	92.83	19	98.94	96.75	91.78	37505588	98.39	87.87
R452	15200263	4553934418	38.18	0	94.23	14	97.25	94.48	80	30400526	98.11	84.52
R453	16453899	4929547764	38.84	0	94.67	16	97.05	94.89	85.46	32907798	97.25	87.15
R454	16475686	4935908922	37.85	0	91.97	17	90.14	83.03	75.3	32951372	97.11	64.35
R455	17074167	5115503386	38.63	0	92.83	18	97.71	95.87	89.72	34148334	98.86	90.69
R456	18612991	5577596622	39.27	0	92.37	19	98.62	97.25	92.27	37225982	97.91	92.24
R46	18792234	5631160770	38.9	0	91.85	19	98.29	96.62	91.54	37584468	98.13	92.44
R47	24370004	7302140068	39.06	0	92.85	25	99.08	97.51	95.55	48740008	98.37	92.45
R48	23080312	6916188864	39.06	0	93.49	24	99.26	98.49	96.72	46160624	96.7	91.41
R49	24514602	7345798942	38.63	0	93.58	25	99.15	98.06	96.35	49029204	98.24	92.25
R50	26990581	8088080930	40	0	88.51	28	99.17	97.77	96.34	53981162	97.93	89.3
R51	21731432	6511930266	39.02	0	92.06	23	98.49	97.31	95.21	43462864	97.76	91.58
R52	21910722	6565724098	38.72	0	90.89	23	98.43	97.22	94.57	43821444	98.86	94.21
R53	25544529	7654511540	39.06	0	93.29	26	98.9	97.52	95.86	51089058	98.48	93.68
R54	21976111	6585249826	38.73	0	92.19	22	99.08	98.28	95.95	43952222	98.35	92.64
R55	29211800	8753530456	38.96	0	92.25	31	98.22	97.09	95.98	58423600	98.05	92.16
R56	14470605	4336228628	39.01	0	90.81	15	98.21	95.69	83.89	28941210	98.15	94.16
R57	26027508	7798958852	38.65	0	93.61	28	98.98	96.36	94.64	52055016	98.6	93.16
R58	26276746	7873895942	38.8	0	93.15	27	99.47	98.72	97.48	52553492	97.7	91.92
R59	21505731	6444223934	38.69	0	90.63	21	98.45	96.49	91.96	43011462	98.29	93.96
R60	15153024	4540548168	39.14	0	91.59	15	98.04	94.89	80.66	30306048	98.34	94.53
R61	26417501	7915960134	39.58	0	90.81	26	98.18	96.72	93.78	52835002	98.36	94.15
R62	24722305	7408072308	38.67	0	91	27	97.14	95.68	94.11	49444610	95.64	90.41
R63	25934531	7771344958	39.38	0	91.59	28	97.93	96.54	94.42	51869062	98.21	94.29
R64	13701722	4105708092	39.48	0	90.42	13	97.43	92.47	71.4	27403444	96.32	92.33
R65	30862985	9248322676	38.97	0	89.69	33	97.95	96.81	95.72	61725970	98.49	93.26
R66	17829003	5342516348	38.71	0	88.63	18	98.5	96.93	89.87	35658006	98.26	92.96
R67	25479586	7635097452	39.07	0	93.76	25	97.96	96.63	94.88	50959172	98.12	92.28
R68	14903246	4465771924	38.89	0	90.82	14	98.78	96.03	79.82	29806492	96.7	92.27
R69	18558945	5561189120	39.02	0	88.67	20	97.62	95.9	91.36	37117890	98.27	92.1
R70	15610001	4677614528	38.95	0	91.39	16	97.68	95.11	83.16	31220002	98.35	94.03
R71	25601002	7671541372	38.6	0	93.62	28	98.6	96.9	95.46	51202004	98.83	93.24
R72	19463366	5832215978	38.91	0	91.65	21	97.97	96.22	93.34	38926732	98.27	91.56
R73	18359297	5501411352	38.84	0	93.26	19	98.04	96.2	92.05	36718594	98.42	93.54
R74	23401045	7012258088	38.82	0	91.41	25	98.57	97.65	95.94	46802090	98.15	93.2
R75	17490142	5240798946	38.53	0	90.83	17	91.7	84.8	75.05	34980284	96.65	86.86
R76	19742840	5916008520	39.12	0	90.68	18	97.11	95.2	88.88	39485680	96.98	91.36
R77	15186312	4550122328	38.97	0	90.84	15	99.19	96.14	80.82	30372624	98.12	93.96
R78	16960856	5082497990	39.26	0	90.77	17	99.04	97.52	88.59	33921712	98.32	94.7
R79	17262900	5172835996	38.77	0	91.67	17	97.48	95	85.97	34525800	98.21	92.95
R80	14479730	4338821144	38.89	0	90.79	14	98.26	95.23	79.59	28959460	98.13	92.7
R81	19563508	5862326160	39.01	0	89.31	20	98.36	96.96	92.55	39127016	98.66	94.15
R82	18572784	5565241142	40.03	0	91.32	17	98.6	95.96	86.28	37145568	98.09	94.14
R83	18249168	5468496138	38.86	0	91.09	18	99.15	96.9	88.82	36498336	98.13	93.48
R84	26311127	7884333372	38.82	0	91.03	26	98.09	96.98	95.41	52622254	98.37	93.1
R85	22939236	6873922968	38.98	0	92.77	23	98.69	97.62	95.75	45878472	98.4	93.56
R86	18103004	5424604422	39.15	0	90.32	18	98.84	97.55	91.35	36206008	98.24	94.27
R87	18790161	5630407298	39.3	0	90.18	18	98.34	96.23	88.59	37580322	98.24	94.31
R88	21542707	6455379896	39.84	0	89.59	21	97.74	95.86	91.69	43085414	95	88.88
R89	19374657	5805726548	38.85	0	91.13	19	99.3	98.22	92.39	38749314	98.43	93.8
R90	31456828	9426384462	39.15	0	91	31	98.24	97.19	96.04	62913656	98.2	93.64
R91	15061956	4513303524	38.7	0	90.56	15	98.81	96.45	82.44	30123912	98.41	93.21
R92	17245941	5167783250	38.7	0	90.97	17	99.17	97.85	89.05	34491882	97.9	92.74
R93	17881207	5358198338	39.31	0	89.76	18	97.75	95.77	88.42	35762414	97.59	92.77
R94	21521127	6448857598	38.72	0	90.67	22	98.72	97.64	94.3	43042254	98.2	92.98
R95	22966829	6882184820	38.82	0	90.66	24	98.05	96.93	94.82	45933658	98.25	93.24
R96	21115153	6327185442	38.56	0	91.7	22	98.9	98	95.26	42230306	98.72	94.78
R97	12883166	3860474218	38.92	0	91.57	12	97.65	92.92	69.45	25766332	98	93.54
R98	20506556	6144777644	39.78	0	90.48	19	99.16	97.23	89.86	41013112	97.15	92.66
R99	20102024	6023497076	40	0	90.58	20	98.7	96.95	90.88	40204048	98.19	94.18

## Sheet: table S3
Supplemental Table 3. SNP statistics detected between sample and reference genome.
ID	SNPnumber	Transition	Transversion	Ti/Tv	Heterozygosity	Homozygosity	Het-ratio
R01	397644	260801	136843	1.9	219434	178210	0.5518
R02	381658	250637	131021	1.91	279921	101737	0.7334
R03	408700	268844	139856	1.92	333928	74772	0.817
R04	323070	213012	110058	1.93	141954	181116	0.4393
R05	380367	251243	129124	1.94	155013	225354	0.4075
R06	400853	264176	136677	1.93	219080	181773	0.5465
R07	350083	230735	119348	1.93	223248	126835	0.6377
R08	385656	252622	133034	1.89	209650	176006	0.5436
R09	349736	230437	119299	1.93	178823	170913	0.5113
R10	289414	189226	100188	1.88	118292	171122	0.4087
R100	341070	224766	116304	1.93	251859	89211	0.7384
R101	314657	206780	107877	1.91	229131	85526	0.7281
R102	273862	178716	95146	1.87	199277	74585	0.7276
R103	334839	220498	114341	1.92	110416	224423	0.3297
R104	280821	183951	96870	1.89	161764	119057	0.576
R105	343185	226318	116867	1.93	254215	88970	0.7407
R106	314591	207542	107049	1.93	207930	106661	0.6609
R107	339866	222737	117129	1.9	227999	111867	0.6708
R108	276343	180443	95900	1.88	198085	78258	0.7168
R109	341217	224883	116334	1.93	207627	133590	0.6084
R11	348937	228875	120062	1.9	236448	112489	0.6776
R110	263063	171699	91364	1.87	200176	62887	0.7609
R111	272088	177625	94463	1.88	207320	64768	0.7619
R112	251593	163028	88565	1.84	188861	62732	0.7506
R113	271677	177463	94214	1.88	206480	65197	0.76
R114	338905	223631	115274	1.93	111664	227241	0.3294
R115	322099	212345	109754	1.93	87533	234566	0.2717
R116	319158	210927	108231	1.94	103723	215435	0.3249
R117	421549	277177	144372	1.91	330455	91094	0.7839
R118	351814	232002	119812	1.93	124738	227076	0.3545
R119	342387	225892	116495	1.93	114742	227645	0.3351
R12	351381	231675	119706	1.93	123993	227388	0.3528
R120	312287	206311	105976	1.94	123451	188836	0.3953
R121	325022	214296	110726	1.93	144983	180039	0.446
R122	417248	274806	142442	1.92	233957	183291	0.5607
R123	397741	261874	135867	1.92	252113	145628	0.6338
R124	356006	233620	122386	1.9	243529	112477	0.684
R125	280665	182973	97692	1.87	165498	115167	0.5896
R126	278314	181370	96944	1.87	162925	115389	0.5853
R127	337737	222172	115565	1.92	167429	170308	0.4957
R128	390970	257005	133965	1.91	207365	183605	0.5303
R129	393765	259029	134736	1.92	267841	125924	0.6802
R13	311941	206007	105934	1.94	97716	214225	0.3132
R130	413183	271114	142069	1.9	351816	61367	0.8514
R131	440115	290817	149298	1.94	229775	210340	0.522
R132	383438	252935	130503	1.93	164998	218440	0.4303
R133	419681	275716	143965	1.91	327211	92470	0.7796
R134	426756	281024	145732	1.92	229319	197437	0.5373
R135	406161	267659	138502	1.93	224182	181979	0.5519
R136	363421	239445	123976	1.93	254958	108463	0.7015
R137	374006	246665	127341	1.93	265051	108955	0.7086
R138	363725	239640	124085	1.93	256328	107397	0.7047
R139	346920	228573	118347	1.93	164205	182715	0.4733
R14	315695	206120	109575	1.88	222084	93611	0.7034
R140	392168	258037	134131	1.92	268779	123389	0.6853
R141	1436153	905633	530520	1.7	456956	979197	0.3181
R142	444436	290901	153535	1.89	381201	63235	0.8577
R143	390921	256845	134076	1.91	330100	60821	0.8444
R144	419542	276405	143137	1.93	202978	216564	0.4838
R145	416939	273673	143266	1.91	377067	39872	0.9043
R146	323306	211861	111445	1.9	275358	47948	0.8516
R147	351150	230668	120482	1.91	67124	284026	0.1911
R148	351592	231245	120347	1.92	63114	288478	0.1795
R149	348785	229179	119606	1.91	65863	282922	0.1888
R15	321143	210993	110150	1.91	106516	214627	0.3316
R150	278297	181804	96493	1.88	50316	227981	0.1807
R151	373772	245931	127841	1.92	185283	188489	0.4957
R152	336660	221612	115048	1.92	69522	267138	0.2065
R153	340585	223618	116967	1.91	236401	104184	0.6941
R154	375335	246842	128493	1.92	190050	185285	0.5063
R155	397310	260582	136728	1.9	215406	181904	0.5421
R156	416858	274470	142388	1.92	202389	214469	0.4855
R157	385329	253083	132246	1.91	273022	112307	0.7085
R158	411145	270941	140204	1.93	228810	182335	0.5565
R159	407916	268938	138978	1.93	226138	181778	0.5543
R16	390920	257512	133408	1.93	202195	188725	0.5172
R160	415834	273869	141965	1.92	246412	169422	0.5925
R161	368825	242409	126416	1.91	234282	134543	0.6352
R162	301359	198164	103195	1.92	56013	245346	0.1858
R163	348695	229760	118935	1.93	214814	133881	0.616
R164	337507	222198	115309	1.92	112074	225433	0.332
R165	283033	184155	98878	1.86	215835	67198	0.7625
R166	338728	222656	116072	1.91	132648	206080	0.3916
R167	401414	263532	137882	1.91	300473	100941	0.7485
R168	408930	268217	140713	1.9	310313	98617	0.7588
R169	450306	296601	153705	1.92	246243	204063	0.5468
R17	313452	206072	107380	1.91	225438	88014	0.7192
R170	336159	221225	114934	1.92	59645	276514	0.1774
R171	339516	222249	117267	1.89	64475	275041	0.1899
R172	334730	219233	115497	1.89	70623	264107	0.2109
R173	338514	221685	116829	1.89	62751	275763	0.1853
R174	376579	247383	129196	1.91	309899	66680	0.8229
R175	399152	262110	137042	1.91	245218	153934	0.6143
R176	454602	299077	155525	1.92	307520	147082	0.6764
R177	446817	293816	153001	1.92	300205	146612	0.6718
R178	366750	241264	125486	1.92	199391	167359	0.5436
R179	349301	229111	120190	1.9	237342	111959	0.6794
R18	361843	238608	123235	1.93	139958	221885	0.3867
R180	383876	252750	131126	1.92	179461	204415	0.4674
R181	388866	255624	133242	1.91	265970	122896	0.6839
R182	382197	251133	131064	1.91	259367	122830	0.6786
R183	370462	243708	126754	1.92	180464	189998	0.4871
R184	376188	247531	128657	1.92	185593	190595	0.4933
R185	371850	244604	127246	1.92	189013	182837	0.5083
R186	376325	247632	128693	1.92	185348	190977	0.4925
R187	318360	207487	110873	1.87	211201	107159	0.6634
R188	331281	216249	115032	1.87	224722	106559	0.6783
R189	408249	269109	139140	1.93	225562	182687	0.5525
R19	373108	245386	127722	1.92	273036	100072	0.7317
R190	284015	186900	97115	1.92	72067	211948	0.2537
R191	382013	251303	130710	1.92	240776	141237	0.6302
R192	386789	254217	132572	1.91	269847	116942	0.6976
R193	378394	248947	129447	1.92	259982	118412	0.687
R194	340148	223570	116578	1.91	246149	93999	0.7236
R195	331525	217421	114104	1.9	243733	87792	0.7351
R196	341247	223567	117680	1.89	230756	110491	0.6762
R197	319638	209041	110597	1.89	242108	77530	0.7574
R198	379780	249586	130194	1.91	267135	112645	0.7033
R199	377573	248349	129224	1.92	236322	141251	0.6258
R20	268622	176671	91951	1.92	102924	165698	0.3831
R200	408956	268289	140667	1.9	288062	120894	0.7043
R201	428790	281806	146984	1.91	302814	125976	0.7062
R202	384305	252505	131800	1.91	268510	115795	0.6986
R203	388435	255205	133230	1.91	272007	116428	0.7002
R204	361129	235693	125436	1.87	300311	60818	0.8315
R205	411066	269550	141516	1.9	284792	126274	0.6928
R206	343214	224932	118282	1.9	230861	112353	0.6726
R207	335251	220971	114280	1.93	128463	206788	0.3831
R208	320856	211185	109671	1.92	151508	169348	0.4721
R209	442978	291206	151772	1.91	320636	122342	0.7238
R21	395152	260339	134813	1.93	217823	177329	0.5512
R210	395717	259469	136248	1.9	307719	87998	0.7776
R211	334959	219644	115315	1.9	238039	96920	0.7106
R212	378752	249271	129481	1.92	202390	176362	0.5343
R213	340350	223931	116419	1.92	66529	273821	0.1954
R214	379759	250103	129656	1.92	234354	145405	0.6171
R215	388332	255491	132841	1.92	262605	125727	0.6762
R216	418685	274477	144208	1.9	365000	53685	0.8717
R217	207857	135726	72131	1.88	107287	100570	0.5161
R218	429582	282761	146821	1.92	269288	160294	0.6268
R219	412374	268810	143564	1.87	344703	67671	0.8358
R22	411451	271051	140400	1.93	291425	120026	0.7082
R220	360910	236984	123926	1.91	196991	163919	0.5458
R221	282895	185848	97047	1.91	55007	227888	0.1944
R222	431905	284362	147543	1.92	316237	115668	0.7321
R223	305074	200082	104992	1.9	234947	70127	0.7701
R224	421170	276880	144290	1.91	311420	109750	0.7394
R225	361410	237958	123452	1.92	235833	125577	0.6525
R226	274161	179504	94657	1.89	177231	96930	0.6464
R227	298929	196115	102814	1.9	233174	65755	0.78
R228	426256	280636	145620	1.92	304187	122069	0.7136
R229	253779	166131	87648	1.89	132142	121637	0.5206
R23	357712	235343	122369	1.92	148653	209059	0.4155
R230	306041	200982	105059	1.91	219939	86102	0.7186
R231	331424	218189	113235	1.92	230155	101269	0.6944
R232	375437	247294	128143	1.92	241802	133635	0.644
R233	293874	193186	100688	1.91	93861	200013	0.3193
R234	320641	210374	110267	1.9	250879	69762	0.7824
R235	350730	229128	121602	1.88	268412	82318	0.7652
R236	326116	213203	112913	1.88	236136	89980	0.724
R237	315409	206946	108463	1.9	265892	49517	0.843
R238	305835	200715	105120	1.9	219245	86590	0.7168
R239	422614	278116	144498	1.92	315522	107092	0.7465
R24	400047	263498	136549	1.92	224134	175913	0.5602
R240	345873	226957	118916	1.9	231413	114460	0.669
R241	341621	224307	117314	1.91	275377	66244	0.806
R242	313672	206937	106735	1.93	231219	82453	0.7371
R243	293341	192342	100999	1.9	195205	98136	0.6654
R244	303483	198721	104762	1.89	215759	87724	0.7109
R245	319904	209207	110697	1.88	256304	63600	0.8011
R246	376659	248524	128135	1.93	284180	92479	0.7544
R247	392998	257737	135261	1.9	220460	172538	0.5609
R248	412146	270258	141888	1.9	302187	109959	0.7332
R249	387526	254006	133520	1.9	211098	176428	0.5447
R25	274941	179975	94966	1.89	229036	45905	0.833
R250	373322	245699	127623	1.92	247306	126016	0.6624
R251	262000	170709	91291	1.86	186104	75896	0.7103
R252	334156	219408	114748	1.91	248024	86132	0.7422
R253	292122	190497	101625	1.87	199574	92548	0.6831
R254	301528	197341	104187	1.89	239446	62082	0.7941
R255	332707	218492	114215	1.91	246746	85961	0.7416
R256	322269	211959	110310	1.92	192604	129665	0.5976
R257	324709	213998	110711	1.93	233992	90717	0.7206
R258	370885	244031	126854	1.92	181717	189168	0.4899
R259	251861	164780	87081	1.89	130263	121598	0.5172
R26	312173	203729	108444	1.87	274928	37245	0.8806
R260	319500	209593	109907	1.9	233045	86455	0.7294
R261	351253	232130	119123	1.94	249572	101681	0.7105
R262	394664	258762	135902	1.9	308265	86399	0.781
R263	395510	260039	135471	1.91	284313	111197	0.7188
R264	253043	165285	87758	1.88	186200	66843	0.7358
R265	313244	204847	108397	1.88	259361	53883	0.8279
R266	298204	196111	102093	1.92	209030	89174	0.7009
R267	287592	186681	100911	1.84	210685	76907	0.7325
R268	301181	197567	103614	1.9	214678	86503	0.7127
R269	354240	233033	121207	1.92	233274	120966	0.6585
R27	291872	190067	101805	1.86	231772	60100	0.794
R270	331163	217321	113842	1.9	245499	85664	0.7413
R271	339384	222029	117355	1.89	249491	89893	0.7351
R272	393577	257989	135588	1.9	216711	176866	0.5506
R273	351664	230303	121361	1.89	283149	68515	0.8051
R274	288334	190105	98229	1.93	200625	87709	0.6958
R275	429417	281243	148174	1.89	283827	145590	0.6609
R276	319661	207988	111673	1.86	262498	57163	0.8211
R277	316931	208580	108351	1.92	225810	91121	0.7124
R278	290193	190174	100019	1.9	193461	96732	0.6666
R279	301707	197806	103901	1.9	231760	69947	0.7681
R28	388754	254386	134368	1.89	341398	47356	0.8781
R280	382279	251388	130891	1.92	259566	122713	0.6789
R281	323166	212061	111105	1.9	237047	86119	0.7335
R282	391063	256337	134726	1.9	214845	176218	0.5493
R283	428225	282003	146222	1.92	319245	108980	0.7455
R284	294086	192749	101337	1.9	196071	98015	0.6667
R285	284535	185965	98570	1.88	205314	79221	0.7215
R286	309470	202633	106837	1.89	239360	70110	0.7734
R287	306239	200578	105661	1.89	236539	69700	0.7723
R288	303375	199389	103986	1.91	213328	90047	0.7031
R289	272874	179166	93708	1.91	213021	59853	0.7806
R29	303756	199959	103797	1.92	251161	52595	0.8268
R290	306256	201684	104572	1.92	209214	97042	0.6831
R291	342429	225742	116687	1.93	252878	89551	0.7384
R292	318274	209399	108875	1.92	264752	53522	0.8318
R293	270091	176579	93512	1.88	203997	66094	0.7552
R294	357554	236205	121349	1.94	116780	240774	0.3266
R295	399828	262189	137639	1.9	222622	177206	0.5567
R296	389465	256774	132691	1.93	188899	200566	0.485
R297	432352	283955	148397	1.91	312054	120298	0.7217
R298	345656	227775	117881	1.93	174519	171137	0.5048
R299	356102	232939	123163	1.89	250822	105280	0.7043
R30	420910	275501	145409	1.89	366586	54324	0.8709
R300	319931	210972	108959	1.93	251677	68254	0.7866
R301	297721	192832	104889	1.83	226245	71476	0.7599
R302	271822	178551	93271	1.91	187043	84779	0.6881
R303	344061	226778	117283	1.93	254943	89118	0.7409
R304	292364	191450	100914	1.89	194340	98024	0.6647
R305	283975	185467	98508	1.88	204582	79393	0.7204
R306	298329	194987	103342	1.88	216084	82245	0.7243
R307	386732	253768	132964	1.9	279757	106975	0.7233
R308	313352	205783	107569	1.91	246874	66478	0.7878
R309	363481	238661	124820	1.91	282783	80698	0.7779
R31	374005	245874	128131	1.91	260637	113368	0.6968
R310	328825	215625	113200	1.9	242560	86265	0.7376
R311	258236	168831	89405	1.88	178429	79807	0.6909
R312	287981	189080	98901	1.91	214242	73739	0.7439
R313	336680	220663	116017	1.9	190771	145909	0.5666
R314	198459	130065	68394	1.9	103606	94853	0.522
R315	398266	261782	136484	1.91	253611	144655	0.6367
R316	283189	185968	97221	1.91	56595	226594	0.1998
R317	331909	217820	114089	1.9	246971	84938	0.744
R318	267549	174682	92867	1.88	175712	91837	0.6567
R319	248269	162285	85984	1.88	127340	120929	0.5129
R32	414946	273028	141918	1.92	285121	129825	0.6871
R320	277944	180809	97135	1.86	208530	69414	0.7502
R321	312939	204638	108301	1.88	184605	128334	0.5899
R322	413569	272690	140879	1.93	230612	182957	0.5576
R323	252853	165082	87771	1.88	186077	66776	0.7359
R324	403609	265312	138297	1.91	319304	84305	0.7911
R325	291488	190242	101246	1.87	171859	119629	0.5895
R326	312980	205826	107154	1.92	225499	87481	0.7204
R327	279511	181899	97612	1.86	210023	69488	0.7513
R328	449099	294182	154917	1.89	354664	94435	0.7897
R329	196648	128702	67946	1.89	83147	113501	0.4228
R33	334403	219955	114448	1.92	60492	273911	0.1808
R330	285042	186702	98340	1.89	223365	61677	0.7836
R331	341168	224270	116898	1.91	221429	119739	0.649
R332	300895	198137	102758	1.92	221144	79751	0.7349
R333	312937	204789	108148	1.89	255589	57348	0.8167
R334	295193	192197	102996	1.86	200543	94650	0.6793
R335	342359	225180	117179	1.92	240743	101616	0.7031
R336	367748	241519	126229	1.91	269179	98569	0.7319
R337	300624	196773	103851	1.89	212715	87909	0.7075
R338	264042	172273	91769	1.87	200163	63879	0.758
R339	284675	186497	98178	1.89	165908	118767	0.5827
R34	467604	307191	160413	1.91	290323	177281	0.6208
R340	340509	223189	117320	1.9	224394	116115	0.6589
R341	356079	234506	121573	1.92	125582	230497	0.3526
R342	351598	231144	120454	1.91	206011	145587	0.5859
R343	342014	225254	116760	1.92	151463	190551	0.4428
R344	263835	172786	91049	1.89	209639	54196	0.7945
R345	292305	191617	100688	1.9	214679	77626	0.7344
R346	202764	133164	69600	1.91	94024	108740	0.4637
R347	238539	155584	82955	1.87	170709	67830	0.7156
R348	415297	273739	141558	1.93	232582	182715	0.56
R349	380937	250390	130547	1.91	314303	66634	0.825
R35	351502	230482	121020	1.9	238965	112537	0.6798
R350	339115	223282	115833	1.92	130759	208356	0.3855
R351	394400	259437	134963	1.92	275949	118451	0.6996
R352	268289	176229	92060	1.91	207802	60487	0.7745
R353	404496	266496	138000	1.93	223073	181423	0.5514
R354	486155	319867	166288	1.92	411436	74719	0.8463
R355	306798	201244	105554	1.9	236812	69986	0.7718
R356	265616	174152	91464	1.9	212009	53607	0.7981
R357	283489	186128	97361	1.91	67167	216322	0.2369
R358	324406	213334	111072	1.92	198373	126033	0.6114
R359	315121	206705	108416	1.9	244952	70169	0.7773
R36	354321	232381	121940	1.9	262051	92270	0.7395
R360	284049	186699	97350	1.91	57612	226437	0.2028
R361	329490	215344	114146	1.88	239961	89529	0.7282
R362	309078	202090	106988	1.88	237799	71279	0.7693
R363	284324	185668	98656	1.88	204865	79459	0.7205
R364	284479	185870	98609	1.88	207135	77344	0.7281
R365	338548	221325	117223	1.88	249984	88564	0.7384
R366	311807	204170	107637	1.89	254570	57237	0.8164
R367	268897	175792	93105	1.88	203004	65893	0.7549
R368	352160	231629	120531	1.92	249878	102282	0.7095
R369	258752	168919	89833	1.88	192275	66477	0.743
R37	377474	248448	129026	1.92	242008	135466	0.6411
R370	284780	187505	97275	1.92	205846	78934	0.7228
R371	330953	217137	113816	1.9	245128	85825	0.7406
R372	422472	277552	144920	1.91	360960	61512	0.8543
R373	365067	239940	125127	1.91	263178	101889	0.7209
R374	280078	183977	96101	1.91	226776	53302	0.8096
R375	320665	210705	109960	1.91	234490	86175	0.7312
R376	463869	305589	158280	1.93	322528	141341	0.6952
R377	315204	207338	107866	1.92	224535	90669	0.7123
R378	379990	249966	130024	1.92	267750	112240	0.7046
R379	415759	273729	142030	1.92	327073	88686	0.7866
R38	333579	218433	115146	1.89	67586	265993	0.2026
R380	382557	250390	132167	1.89	206344	176213	0.5393
R381	335622	220573	115049	1.91	172850	162772	0.515
R382	393601	258830	134771	1.92	257803	135798	0.6549
R383	319689	210030	109659	1.91	234164	85525	0.7324
R384	272091	178640	93451	1.91	211638	60453	0.7778
R385	422819	278669	144150	1.93	252130	170689	0.5963
R386	255161	167080	88081	1.89	149864	105297	0.5873
R387	283594	185941	97653	1.9	185600	97994	0.6544
R388	318123	208744	109379	1.9	253861	64262	0.7979
R389	300836	196694	104142	1.88	213076	87760	0.7082
R39	409603	268179	141424	1.89	377414	32189	0.9214
R390	294083	192426	101657	1.89	215053	79030	0.7312
R391	377166	247999	129167	1.91	212484	164682	0.5633
R392	394148	258269	135879	1.9	218584	175564	0.5545
R393	261183	170809	90374	1.89	181766	79417	0.6959
R394	330487	216578	113909	1.9	291601	38886	0.8823
R395	376374	246854	129520	1.9	311574	64800	0.8278
R396	256549	166892	89657	1.86	115004	141545	0.4482
R397	349071	230453	118618	1.94	246612	102459	0.7064
R398	312077	204965	107112	1.91	252092	59985	0.8077
R399	313634	206440	107194	1.92	224605	89029	0.7161
R40	375887	246541	129346	1.9	280493	95394	0.7462
R400	257051	167589	89462	1.87	205771	51280	0.8005
R401	273495	179889	93606	1.92	194090	79405	0.7096
R402	255293	167037	88256	1.89	133761	121532	0.5239
R403	287140	188845	98295	1.92	205897	81243	0.717
R404	265376	174020	91356	1.9	201465	63911	0.7591
R405	332254	217322	114932	1.89	242658	89596	0.7303
R406	286480	187706	98774	1.9	188622	97858	0.6584
R407	312169	205139	107030	1.91	225809	86360	0.7233
R408	370779	243615	127164	1.91	249690	121089	0.6734
R409	305569	201098	104471	1.92	208659	96910	0.6828
R41	397084	261250	135834	1.92	319212	77872	0.8038
R410	366487	240770	125717	1.91	250246	116241	0.6828
R411	347654	228764	118890	1.92	256487	91167	0.7377
R412	284262	185536	98726	1.87	201099	83163	0.7074
R413	321743	210232	111511	1.88	228220	93523	0.7093
R414	333882	218439	115443	1.89	243952	89930	0.7306
R415	270027	177462	92565	1.91	185520	84507	0.687
R416	408352	268746	139606	1.92	289614	118738	0.7092
R417	413683	272722	140961	1.93	231020	182663	0.5584
R418	286275	187085	99190	1.88	203635	82640	0.7113
R419	299068	197111	101957	1.93	212218	86850	0.7095
R42	366360	241361	124999	1.93	276714	89646	0.7553
R420	311773	204101	107672	1.89	254398	57375	0.8159
R421	332146	217171	114975	1.88	242514	89632	0.7301
R422	330358	217313	113045	1.92	226584	103774	0.6858
R423	331695	216823	114872	1.88	241976	89719	0.7295
R424	336454	221195	115259	1.91	119996	216458	0.3566
R425	303074	199694	103380	1.93	223686	79388	0.738
R426	338191	221105	117086	1.88	276160	62031	0.8165
R427	283694	185556	98138	1.89	187042	96652	0.6593
R428	410097	270296	139801	1.93	229882	180215	0.5605
R429	395353	259900	135453	1.91	310437	84916	0.7852
R43	379271	249323	129948	1.91	267727	111544	0.7058
R430	327277	214665	112612	1.9	241171	86106	0.7369
R431	264801	173831	90970	1.91	204033	60768	0.7705
R432	267642	175514	92128	1.9	206791	60851	0.7726
R433	268040	176034	92006	1.91	207195	60845	0.773
R434	315910	207830	108080	1.92	224911	90999	0.7119
R435	308653	203320	105333	1.93	211587	97066	0.6855
R436	366356	241280	125076	1.92	205005	161351	0.5595
R437	356551	234223	122328	1.91	254505	102046	0.7137
R438	416779	274093	142686	1.92	301926	114853	0.7244
R439	300607	196703	103904	1.89	210882	89725	0.7015
R44	378093	248460	129633	1.91	270167	107926	0.7145
R440	370989	243762	127227	1.91	260708	110281	0.7027
R441	398663	261553	137110	1.9	229561	169102	0.5758
R442	320669	209906	110763	1.89	151356	169313	0.472
R443	371037	244321	126716	1.92	213544	157493	0.5755
R444	380002	249983	130019	1.92	192196	187806	0.5057
R445	378250	248815	129435	1.92	190616	187634	0.5039
R446	284105	186575	97530	1.91	46272	237833	0.1628
R447	427664	281558	146106	1.92	315577	112087	0.7379
R448	418684	275775	142909	1.92	295481	123203	0.7057
R449	383766	252216	131550	1.91	161767	221999	0.4215
R45	352507	232250	120257	1.93	191189	161318	0.5423
R450	384399	252992	131407	1.92	189851	194548	0.4938
R451	413897	271989	141908	1.91	303913	109984	0.7342
R452	324553	213646	110907	1.92	114088	210465	0.3515
R453	297074	195023	102051	1.91	47536	249538	0.16
R454	1433402	902921	530481	1.7	210468	1222934	0.1468
R455	387478	254074	133404	1.9	193771	193707	0.5
R456	406399	267441	138958	1.92	287574	118825	0.7076
R46	351014	231171	119843	1.92	195238	155776	0.5562
R47	413775	272205	141570	1.92	309498	104277	0.7479
R48	326775	214622	112153	1.91	243977	82798	0.7466
R49	401512	263713	137799	1.91	312736	88776	0.7788
R50	416037	273989	142048	1.92	291885	124152	0.7015
R51	402108	264856	137252	1.92	235560	166548	0.5858
R52	397004	261494	135510	1.92	231172	165832	0.5822
R53	406893	268129	138764	1.93	267809	139084	0.6581
R54	297845	194670	103175	1.88	215864	81981	0.7247
R55	414283	273362	140921	1.93	222991	191292	0.5382
R56	432282	284180	148102	1.91	288440	143842	0.6672
R57	360082	237008	123074	1.92	213739	146343	0.5935
R58	372913	244568	128345	1.9	310889	62024	0.8336
R59	467639	306943	160696	1.91	331829	135810	0.7095
R60	381787	251050	130737	1.92	229602	152185	0.6013
R61	382999	251893	131106	1.92	192783	190216	0.5033
R62	339511	223482	116029	1.92	61949	277562	0.1824
R63	410158	270413	139745	1.93	227925	182233	0.5557
R64	352345	231684	120661	1.92	166754	185591	0.4732
R65	394058	259499	134559	1.92	182817	211241	0.4639
R66	379414	249041	130373	1.91	267010	112404	0.7037
R67	389187	256474	132713	1.93	191914	197273	0.4931
R68	374642	245935	128707	1.91	272049	102593	0.7261
R69	342601	224705	117896	1.9	136929	205672	0.3996
R70	386516	253410	133106	1.9	203192	183324	0.5257
R71	434529	285963	148566	1.92	258464	176065	0.5948
R72	391110	257529	133581	1.92	188680	202430	0.4824
R73	408395	269130	139265	1.93	235350	173045	0.5762
R74	353649	231873	121776	1.9	241545	112104	0.683
R75	1433744	907169	526575	1.72	399770	1033974	0.2788
R76	303179	200073	103106	1.94	51118	252061	0.1686
R77	386052	253206	132846	1.9	320950	65102	0.8313
R78	307241	200268	106973	1.87	224290	82951	0.73
R79	339399	223562	115837	1.92	131549	207850	0.3875
R80	371264	243934	127330	1.91	232357	138907	0.6258
R81	377377	248312	129065	1.92	236652	140725	0.627
R82	342982	225034	117948	1.9	242494	100488	0.707
R83	411523	270378	141145	1.91	336141	75382	0.8168
R84	314707	206265	108442	1.9	135109	179598	0.4293
R85	354950	232881	122069	1.9	245841	109109	0.6926
R86	324506	213448	111058	1.92	229849	94657	0.7083
R87	342538	224474	118064	1.9	230196	112342	0.672
R88	379483	249939	129544	1.92	182252	197231	0.4802
R89	334468	218856	115612	1.89	272398	62070	0.8144
R90	402361	263763	138598	1.9	225549	176812	0.5605
R91	317402	208136	109266	1.9	230992	86410	0.7277
R92	259237	170188	89049	1.91	198200	61037	0.7645
R93	397609	261797	135812	1.92	216202	181407	0.5437
R94	376274	247334	128940	1.91	263714	112560	0.7008
R95	306670	201461	105209	1.91	146493	160177	0.4776
R96	268447	175608	92839	1.89	188320	80127	0.7015
R97	302039	197546	104493	1.89	132203	169836	0.4377
R98	399242	261516	137726	1.89	334246	64996	0.8372
R99	390377	256620	133757	1.91	261886	128491	0.6708
average	352743	231407	121336	1.90539	221195	131548	0.633895

## Sheet: table S4
Supplemental Table 4. Statistics of SNP annotation results of samples.
#Region	Type	R01	R02	R03	R04	R05	R06	R07	R08	R09	R10	R100	R101	R102	R103	R104	R105	R106	R107	R108	R109	R11	R110	R111	R112	R113	R114	R115	R116	R117	R118	R119	R12	R120	R121	R122	R123	R124	R125	R126	R127	R128	R129	R13	R130	R131	R132	R133	R134
--	INTERGENIC	108974	104655	114628	95897	109212	112087	102856	103087	100607	74704	96252	87645	71534	95759	76329	97153	93654	90442	72489	99779	94058	69914	73362	58580	73040	99282	93696	96195	118054	102663	100637	102626	92128	96790	119299	112221	96138	70686	69922	96057	108398	110031	93084	113253	126723	110004	116427	123339
--	INTRAGENIC	411	311	321	294	406	405	273	318	282	294	398	396	270	283	234	385	259	368	272	249	379	332	331	321	329	270	262	231	382	300	266	294	236	280	349	319	388	258	232	282	304	345	224	321	456	383	319	398
--	INTRON	58445	54818	59057	45172	53285	57384	49403	57010	49665	42235	47691	43680	40728	46672	41103	47904	44120	50382	40981	48274	51438	39704	40710	38151	40657	47398	45057	44273	60725	49088	47609	48972	43763	45277	59578	56800	52219	40275	39948	48384	56695	56327	43690	60506	61764	53858	61006	60587
--	UPSTREAM	96005	93364	98374	76308	92211	97882	82549	93378	83602	71846	83232	77569	67237	80512	68006	83632	73975	82736	67840	80535	84650	62999	65041	63972	64805	80362	76688	74538	101254	83499	81157	83443	74138	76641	99841	95787	86571	70520	70062	81033	94240	95210	73004	100076	105747	92708	101211	101665
--	DOWNSTREAM	71547	69063	74240	57251	68732	72573	63002	70642	62763	53107	61707	56458	49550	60797	50260	62000	55397	61412	49822	61365	62851	47627	49037	47284	49149	60809	57698	56967	75937	63366	61434	63383	55608	57819	74696	71963	64121	52418	51965	60581	70848	71706	55788	74491	79529	69154	75409	75942
--	UTR_5_PRIME	6684	6414	6400	4975	5829	6337	5308	6617	5514	5075	5440	5151	4781	5342	4691	5471	4867	5796	4786	5240	5896	4521	4638	4613	4606	5225	5036	4734	6929	5409	5242	5397	4798	4973	6746	6366	6041	4959	4944	5410	6576	6372	4659	6936	6841	5879	7064	6870
--	UTR_3_PRIME	8319	7908	8321	6254	7267	7972	6742	8339	6924	6394	6804	6445	6020	6575	5923	6811	6067	7342	6011	6678	7407	5577	5653	5596	5652	6585	6280	6060	8679	6801	6585	6796	5990	6282	8372	7988	7514	6202	6179	6802	8079	7867	6026	8649	8598	7454	8742	8561
--	SPLICE_SITE_ACCEPTOR	87	71	77	63	74	84	74	70	68	59	66	57	53	62	58	69	60	63	54	67	67	56	59	52	56	64	62	63	85	72	65	69	57	63	84	83	67	57	58	65	80	75	59	83	85	82	82	85
--	SPLICE_SITE_DONOR	59	56	61	48	50	53	51	49	49	46	48	50	46	50	46	46	42	54	51	45	52	53	53	45	50	50	46	44	62	50	51	51	46	49	60	52	56	45	44	46	58	62	43	59	58	48	61	54
--	SPLICE_SITE_REGION	1449	1374	1417	1080	1283	1400	1151	1437	1183	1090	1177	1100	1066	1126	1055	1180	1076	1309	1069	1141	1318	1016	1025	979	1021	1122	1068	1037	1484	1196	1126	1184	1037	1083	1473	1398	1347	1064	1065	1167	1414	1375	1029	1522	1505	1287	1546	1495
--	START_GAINED	316	307	306	238	296	315	260	319	254	238	248	249	198	262	198	256	232	276	208	252	281	203	201	226	204	258	244	234	323	269	255	267	233	239	319	310	287	231	230	255	300	301	236	326	310	281	347	329
CDS	START_LOST	32	27	30	24	26	29	26	24	25	24	23	25	27	24	18	24	23	25	26	25	25	24	25	19	25	21	23	23	29	21	21	22	24	24	30	25	26	17	18	23	27	25	24	31	30	24	30	29
CDS	SYNONYMOUS_CODING	16224	15525	15985	12283	14493	15632	13225	16120	13541	12365	13415	12665	11797	13020	11801	13514	12260	14409	11883	12998	14642	11287	11584	11620	11602	13010	12546	11903	16882	13541	13162	13494	11856	12242	16333	15501	14865	12289	12193	13228	15726	15512	11710	16854	16916	14712	16949	16780
CDS	NON_SYNONYMOUS_CODING	18388	17493	18426	14096	16774	17908	15515	17987	15557	13946	15341	14535	13215	15001	13433	15419	13958	16111	13444	15253	16421	12595	12960	13260	13033	14956	14310	13827	19292	15617	15167	15556	13628	14096	18652	18061	16720	14064	13946	15070	17707	17769	13571	19000	19625	16957	19217	19162
CDS	SYNONYMOUS_STOP	50	48	51	37	42	42	48	47	40	40	42	41	38	45	38	40	38	48	42	42	49	35	36	33	34	42	41	41	49	46	44	47	38	39	51	49	51	39	39	41	47	51	38	45	51	40	48	58
CDS	STOP_GAINED	317	309	336	265	299	323	299	315	304	253	277	264	212	272	240	283	245	279	232	284	295	224	235	235	236	293	277	265	362	300	292	294	266	278	341	345	307	223	219	288	318	325	261	337	397	319	345	361
CDS	STOP_LOST	164	168	184	148	169	167	164	163	164	138	148	147	128	141	125	148	147	163	133	169	165	129	134	127	136	160	146	153	186	160	156	159	146	141	178	186	166	124	120	153	157	166	144	173	184	163	169	184
--	Other	0	0	0	0	0	0	0	0	0	0	0	0	0	0	0	0	0	0	0	0	0	0	0	0	0	0	0	0	0	0	0	0	0	0	0	0	0	0	0	0	0	0	0	0	0	0	0	0
[truncated: 409 more columns]

## Sheet: table S5
Supplemental Table 5. Statistics of InDels annotation results of samples.
#Region	Type	R01	R02	R03	R04	R05	R06	R07	R08	R09	R10	R100	R101	R102	R103	R104	R105	R106	R107	R108	R109	R11	R110	R111	R112	R113	R114	R115	R116	R117	R118	R119	R12	R120	R121	R122	R123	R124	R125	R126	R127	R128	R129	R13	R130	R131	R132	R133	R134
--	INTERGENIC	16416	15797	17140	14422	16632	16898	15723	15447	15434	11894	14333	13328	11041	14509	11757	14578	13860	13757	11225	15043	14369	10918	11646	9499	11649	15136	14303	14469	17972	15614	15418	15560	13948	14736	17971	17076	14844	11648	11445	14381	16315	16725	13891	16639	19214	16713	17373	18341
--	INTRAGENIC	135	104	111	102	130	141	95	106	105	99	141	117	95	102	90	141	90	134	96	92	133	108	106	107	110	103	100	86	126	109	105	108	87	99	115	115	136	80	74	99	120	117	83	125	149	133	111	132
--	INTRON	12846	12160	12944	10125	12012	12774	11091	12551	11094	9400	10371	9537	9083	10451	9131	10432	9863	11227	9151	10828	11612	8893	9213	8690	9222	10626	10107	9972	13525	10906	10668	10885	9833	10221	13076	12588	11827	9088	9020	10726	12546	12452	9847	13095	13756	12163	13303	13368
--	UPSTREAM	20085	19480	19902	15864	19214	20271	17046	19555	17463	15306	17170	16366	14136	16900	14287	17332	15420	17257	14287	16525	17830	13307	13877	13865	13912	16767	16042	15484	21078	17450	16899	17438	15457	15983	21012	19930	18425	15236	15072	16640	19896	20006	15130	20750	21833	19321	21102	21325
--	DOWNSTREAM	14958	14340	14945	11921	14234	14926	12771	14610	13092	11340	12895	11953	10476	12577	10477	12977	11388	12689	10544	12385	13074	10073	10378	10281	10458	12524	11940	11650	15894	13082	12708	13128	11578	12064	15616	14949	13456	11505	11374	12576	14768	14876	11450	15366	16423	14339	15606	15749
--	UTR_5_PRIME	2047	2002	1944	1585	1834	2001	1667	2036	1757	1606	1728	1681	1470	1679	1411	1776	1551	1803	1498	1625	1831	1336	1394	1452	1393	1669	1613	1510	2178	1715	1685	1719	1523	1587	2115	1985	1920	1614	1617	1704	2057	1984	1478	2157	2187	1879	2197	2169
--	UTR_3_PRIME	2032	1927	2024	1533	1784	1944	1689	2013	1694	1575	1654	1592	1511	1641	1508	1654	1517	1768	1524	1634	1794	1445	1483	1420	1478	1617	1534	1479	2140	1678	1621	1664	1473	1550	2054	1971	1830	1558	1547	1665	1962	1977	1461	2080	2117	1798	2112	2085
--	SPLICE_SITE_ACCEPTOR	54	50	46	39	50	49	45	46	41	41	35	37	38	40	35	37	41	48	40	47	55	35	38	38	36	42	41	39	48	42	42	41	39	38	56	50	52	36	36	39	50	51	37	55	54	50	56	52
--	SPLICE_SITE_DONOR	58	57	56	45	54	57	49	57	48	47	54	52	45	43	54	54	51	51	47	51	50	42	44	45	41	46	43	48	63	47	46	47	47	45	57	56	54	53	51	48	53	58	44	60	66	53	61	54
--	SPLICE_SITE_REGION	251	240	241	193	234	249	212	259	213	183	206	182	200	204	213	203	205	231	202	213	235	182	184	169	192	213	196	196	262	209	207	209	180	194	249	246	237	192	191	210	256	241	188	263	259	237	273	264
CDS	START_LOST	16	18	15	12	12	12	13	16	13	10	13	8	12	15	15	14	14	14	15	13	13	13	12	11	13	13	12	10	18	14	12	13	10	14	17	16	16	15	16	14	17	15	10	19	15	12	19	20
CDS	FRAME_SHIFT	1505	1419	1523	1260	1498	1497	1379	1428	1357	1190	1305	1273	1122	1319	1157	1308	1234	1347	1166	1308	1383	1118	1202	1146	1190	1348	1289	1252	1605	1370	1376	1373	1246	1275	1610	1554	1416	1239	1234	1276	1538	1547	1200	1550	1690	1462	1570	1603
CDS	CODON_INSERTION	237	229	228	192	211	220	208	232	216	190	210	201	175	199	183	211	172	213	177	196	208	162	171	182	173	205	198	192	253	209	221	213	186	196	246	239	222	205	208	203	237	245	192	249	273	216	237	245
CDS	CODON_DELETION	236	221	209	178	211	219	195	233	195	169	188	163	159	190	173	185	165	200	156	191	195	158	170	157	165	205	191	181	256	196	200	195	172	173	249	240	206	177	181	182	217	228	176	230	240	221	242	232
CDS	CODON_CHANGE_PLUS_CODON_INSERTION	83	84	70	64	92	89	63	84	74	65	63	67	54	62	57	60	63	70	56	59	74	39	44	55	45	65	64	63	89	75	67	78	64	65	88	84	72	55	58	75	81	77	68	74	91	85	89	86
CDS	CODON_CHANGE_PLUS_CODON_DELETION	165	164	168	139	166	173	155	164	145	129	143	129	122	141	124	132	122	156	125	141	157	111	117	110	113	134	130	133	181	148	146	151	145	138	179	179	166	133	134	133	169	168	137	180	192	160	179	182
CDS	STOP_GAINED	27	22	29	15	15	20	19	26	18	15	19	22	15	18	19	20	16	23	16	22	23	13	13	16	15	25	22	15	26	19	21	15	15	15	23	20	29	15	15	21	22	26	16	25	30	20	24	23
CDS	STOP_LOST	39	30	31	26	37	31	26	33	28	22	24	21	27	29	31	24	27	34	30	27	31	27	27	22	30	30	27	28	33	28	33	29	25	25	42	33	36	24	23	26	34	37	26	31	37	37	40	39
--	Other	0	0	0	0	0	0	0	0	0	0	0	0	0	0	0	0	0	0	0	0	0	0	0	0	0	0	0	0	0	0	0	0	0	0	0	0	0	0	0	0	0	0	0	0	0	0	0	0
[truncated: 409 more columns]

## Sheet: table S6
Supplemental Table 6. Statistical table of genes within 1Mb upstream and downstream of main GWAS sites of olecranon type traits.
Gene ID	Chr	Pos	Pvalue	Start	End	MAF	Swissprot_annotation	nt_annotation
LOC18775282	NC_034014.1	26924482	3.57648e-08	26827826	26829644	0.07	CBL-interacting serine/threonine-protein kinase 11 GN=At2g30360 OS=Arabidopsis thaliana (Mouse-ear cress) PE=1 SV=1	Prunus persica hypothetical protein (PRUPE_ppa005902mg) mRNA, complete cds
LOC18772209	NC_034014.1	26924482	3.57648e-08	26837923	26840546	0.07	U-box domain-containing protein 16 GN=PUB16 OS=Arabidopsis thaliana (Mouse-ear cress) PE=2 SV=1	Prunus persica hypothetical protein (PRUPE_ppa002340mg) mRNA, complete cds
LOC18771970	NC_034014.1	26924482	3.57648e-08	26842579	26844177	0.07	Transcription repressor OFP2 GN=OFP2 OS=Arabidopsis thaliana (Mouse-ear cress) PE=1 SV=1	PREDICTED: Prunus mume uncharacterized LOC103343188 (LOC103343188), mRNA
LOC18773812	NC_034014.1	26924482	3.57648e-08	26857965	26858698	0.07	Probable LRR receptor-like serine/threonine-protein kinase At4g29180 (Precursor) GN=At4g29180 OS=Arabidopsis thaliana (Mouse-ear cress) PE=2 SV=2	Prunus persica hypothetical protein (PRUPE_ppa023242mg) mRNA, complete cds
LOC18773305	NC_034014.1	26924482	3.57648e-08	26875479	26877183	0.07	--	PREDICTED: Prunus mume uncharacterized LOC103343168 (LOC103343168), mRNA
LOC18772743	NC_034014.1	26924482	3.57648e-08	26880116	26884380	0.07	Probable serine/threonine-protein kinase WNK5 GN=WNK5 OS=Arabidopsis thaliana (Mouse-ear cress) PE=1 SV=2	Prunus persica hypothetical protein (PRUPE_ppa025482mg) mRNA, partial cds
LOC18773696	NC_034014.1	26924482	3.57648e-08	26885847	26891096	0.07	--	PREDICTED: Prunus mume uncharacterized LOC103343148 (LOC103343148), mRNA
LOC18775051	NC_034014.1	26924482	3.57648e-08	26892580	26895414	0.07	--	Prunus persica hypothetical protein (PRUPE_ppa011076mg) mRNA, complete cds
LOC18772790	NC_034014.1	26924482	3.57648e-08	26898479	26899057	0.07	Protein YLS9 GN=F11F19.11 OS=Arabidopsis thaliana (Mouse-ear cress) PE=2 SV=1	Prunus persica hypothetical protein (PRUPE_ppa021243mg) mRNA, partial cds
LOC18773555	NC_034014.1	26924482	3.57648e-08	26904926	26908531	0.07	MATE efflux family protein 6 GN=F3L12.10 OS=Arabidopsis thaliana (Mouse-ear cress) PE=3 SV=2	Prunus persica hypothetical protein (PRUPE_ppa024316mg) mRNA, complete cds
LOC18773630	NC_034014.1	26924482	3.57648e-08	26909462	26910058	0.07	Protein YLS9 GN=F11F19.11 OS=Arabidopsis thaliana (Mouse-ear cress) PE=2 SV=1	Prunus persica hypothetical protein (PRUPE_ppa018266mg) mRNA, complete cds
LOC18773929	NC_034014.1	26924482	3.57648e-08	26914747	26918463	0.07	Serine/threonine-protein kinase HT1 GN=HT1 OS=Arabidopsis thaliana (Mouse-ear cress) PE=1 SV=1	Prunus persica hypothetical protein (PRUPE_ppa007516mg) mRNA, complete cds
LOC109949795	NC_034014.1	26924482	3.57648e-08	26918643	26920726	0.07	Pentatricopeptide repeat-containing protein At4g18840 GN=PCMP-E101 OS=Arabidopsis thaliana (Mouse-ear cress) PE=3 SV=2	PREDICTED: Prunus mume pentatricopeptide repeat-containing protein At4g18840-like (LOC103343110), mRNA
LOC18772384	NC_034014.1	26924482	3.57648e-08	26921515	26925604	0.07	MACPF domain-containing protein CAD1 GN=CAD1 OS=Arabidopsis thaliana (Mouse-ear cress) PE=2 SV=1	PREDICTED: Prunus mume MACPF domain-containing protein CAD1-like (LOC103343088), mRNA
LOC18775164	NC_034014.1	26924482	3.57648e-08	26925709	26927101	0.07	Expansin-A8 (Precursor) GN=T2P4.4 OS=Arabidopsis thaliana (Mouse-ear cress) PE=2 SV=1	Prunus persica hypothetical protein (PRUPE_ppa010260mg) mRNA, complete cds
LOC18772708	NC_034014.1	26924482	3.57648e-08	26928035	26929810	0.07	Palmitoyl-monogalactosyldiacylglycerol delta-7 desaturase, chloroplastic (Precursor) GN=ADS3 OS=Arabidopsis thaliana (Mouse-ear cress) PE=2 SV=2	PREDICTED: Prunus mume palmitoyl-monogalactosyldiacylglycerol delta-7 desaturase, chloroplastic-like (LOC103343077), mRNA
LOC18773980	NC_034014.1	26924482	3.57648e-08	26934057	26935113	0.07	Non-specific lipid-transfer protein 1 (Precursor) GN=TSW12 OS=Solanum lycopersicum (Tomato) PE=2 SV=1	Prunus persica hypothetical protein (PRUPE_ppa013558mg) mRNA, complete cds
LOC18773079	NC_034014.1	26924482	3.57648e-08	26936886	26937706	0.07	Non-specific lipid-transfer protein 1 (Precursor) OS=Prunus dulcis (Almond) PE=3 SV=1	Prunus persica hypothetical protein (PRUPE_ppa013554mg) mRNA, complete cds
LOC18773078	NC_034014.1	26924482	3.57648e-08	26938087	26939456	0.07	Non-specific lipid-transfer protein 1 (Precursor) OS=Prunus dulcis (Almond) PE=3 SV=1	PREDICTED: Prunus mume non-specific lipid-transfer protein-like (LOC103343049), mRNA
LOC18773511	NC_034014.1	26924482	3.57648e-08	26940849	26941679	0.07	Non-specific lipid-transfer protein 1 (Precursor) OS=Prunus dulcis (Almond) PE=3 SV=1	Prunus persica hypothetical protein (PRUPE_ppa013554mg) mRNA, complete cds
LOC18773589	NC_034014.1	26924482	3.57648e-08	26944609	26945309	0.07	Non-specific lipid-transfer protein (Precursor) OS=Gossypium hirsutum (Upland cotton) PE=2 SV=1	PREDICTED: Prunus mume non-specific lipid-transfer protein 1-like (LOC103343032), mRNA
LOC18773525	NC_034014.1	26924482	3.57648e-08	26952937	26953951	0.07	Non-specific lipid-transfer protein 3 (Precursor) OS=Prunus dulcis (Almond) PE=2 SV=1	Prunus persica hypothetical protein (PRUPE_ppa013428mg) mRNA, complete cds
LOC18773067	NC_034014.1	26924482	3.57648e-08	26956281	26958008	0.07	RING-H2 finger protein ATL72 GN=ATL72 OS=Arabidopsis thaliana (Mouse-ear cress) PE=2 SV=1	PREDICTED: Prunus mume RING-H2 finger protein ATL74-like (LOC103343007), mRNA
LOC18772903	NC_034014.1	26924482	3.57648e-08	26959796	26960472	0.07	--	Prunus persica hypothetical protein (PRUPE_ppa018237mg) mRNA, partial cds
LOC18773366	NC_034014.1	26924482	3.57648e-08	26962536	26966523	0.07	Probable receptor-like protein kinase At5g15080 GN=At5g15080 OS=Arabidopsis thaliana (Mouse-ear cress) PE=2 SV=1	Prunus persica hypothetical protein (PRUPE_ppa003682mg) mRNA, complete cds
LOC18772013	NC_034014.1	26924482	3.57648e-08	26966652	26972706	0.07	B3 domain-containing protein Os07g0679700 GN=OJ1205_F02.12 OS=Oryza sativa subsp. japonica (Rice) PE=2 SV=1	PREDICTED: Prunus mume B3 domain-containing transcription repressor VAL2 (LOC103342968), transcript variant X2, mRNA
LOC18775244	NC_034014.1	26924482	3.57648e-08	26975388	26978541	0.07	--	Prunus persica hypothetical protein (PRUPE_ppa010719mg) mRNA, complete cds
LOC18772757	NC_034014.1	26924482	3.57648e-08	26978523	26980220	0.07	Pentatricopeptide repeat-containing protein At1g62680, mitochondrial (Precursor) GN=At1g62680 OS=Arabidopsis thaliana (Mouse-ear cress) PE=2 SV=2	PREDICTED: Prunus mume pentatricopeptide repeat-containing protein At5g16640, mitochondrial-like (LOC103343469), mRNA
LOC18773292	NC_034014.1	26924482	3.57648e-08	26982024	26985902	0.07	--	Prunus persica hypothetical protein (PRUPE_ppa006113mg) mRNA, complete cds
LOC18772236	NC_034014.1	26924482	3.57648e-08	26987854	26992354	0.07	Probably inactive leucine-rich repeat receptor-like protein kinase At3g28040 (Precursor) GN=At3g28040 OS=Arabidopsis thaliana (Mouse-ear cress) PE=2 SV=1	Prunus persica hypothetical protein (PRUPE_ppa000904mg) mRNA, complete cds
LOC18774063	NC_034014.1	26924482	3.57648e-08	26994245	26997271	0.07	--	Prunus persica hypothetical protein (PRUPE_ppa008522mg) mRNA, complete cds
LOC18774872	NC_034014.1	26924482	3.57648e-08	27001592	27003791	0.07	Major pollen allergen Ole e 10 (Precursor) OS=Olea europaea (Common olive) PE=1 SV=1	PREDICTED: Pyrus x bretschneideri glucan endo-1,3-beta-glucosidase 3-like (LOC103951256), mRNA
LOC18773273	NC_034014.1	26924482	3.57648e-08	27004434	27005204	0.07	Probable LRR receptor-like serine/threonine-protein kinase At3g47570 (Precursor) GN=At3g47570 OS=Arabidopsis thaliana (Mouse-ear cress) PE=2 SV=1	Prunus persica hypothetical protein (PRUPE_ppa019127mg) mRNA, complete cds
LOC18773411	NC_034014.1	26924482	3.57648e-08	27006635	27012179	0.07	Vacuolar-sorting receptor 1 (Precursor) GN=F8J2.20 OS=Arabidopsis thaliana (Mouse-ear cress) PE=1 SV=2	Prunus persica hypothetical protein (PRUPE_ppa002877mg) mRNA, complete cds
LOC18774112	NC_034014.1	26924482	3.57648e-08	27014270	27017417	0.07	--	PREDICTED: Prunus mume transmembrane protein 87B-like (LOC103342907), mRNA
TRNAH-GUG	NC_034014.1	26924482	3.57648e-08	27018015	27019035	0.07	--	Prunus persica hypothetical protein (PRUPE_ppa019067mg) mRNA, complete cds
LOC18772082	NC_034014.1	26924482	3.57648e-08	27019572	27020630	0.07	--	PREDICTED: Prunus mume uncharacterized LOC103342899 (LOC103342899), mRNA
LOC18772246	NC_034014.1	26924482	3.57648e-08	27021986	27024196	0.07	Probable WRKY transcription factor 70 GN=WRKY70 OS=Arabidopsis thaliana (Mouse-ear cress) PE=2 SV=1	Prunus persica hypothetical protein (PRUPE_ppa025912mg) mRNA, partial cds

## Sheet: table S7
Supplementary table 7. Clean data statistical table. After the original fastq data were further filtered for short reads and low-quality reads, the total Clean data were obtained. A-1; A-2; A-3: The Olecranon honey peach; B-1; B-2; B-3: Bud mutant variant of the peach.
Sample Name	Read Num	Base Num	N50	Mean Length	Max Length	Mean Q-score
A-1	6855766	8140421280	1347	1187	10170	Q9
A-2	6344028	7573280925	1339	1193	11367	Q9
A-3	6366073	8018115098	1448	1259	10014	Q9
B-1	7035534	8059133822	1263	1145	21540	Q9
B-2	5687141	7102833899	1423	1248	13080	Q9
B-3	6458809	8229558235	1410	1274	21190	Q9

## Sheet: tableS8
Supplementary table 8. Full-length sequence and comparison with reference transcriptome results.
Sample	Number of clean reads (except rRNA)	Number of full-length reads	Full-length percentage (FL%)	Mapped reads	Mapped rates %
A-1	6698079	5195382	0.7757	6684623	0.998
A-2	6193058	4818907	0.7781	6182138	0.9982
A-3	6211916	4795588	0.772	6200770	0.9982
B-1	6866714	5346222	0.7786	6849416	0.9975
B-2	5551215	4312262	0.7768	5541292	0.9982
B-3	6298495	4847747	0.7697	6290112	0.9987

## Sheet: table S9
Supplementary table 9. Statistical table of the number of annotated genes and transcripts.
datebas	GENG number	transcript
GO	3793	7200
KEGG	1073	2293
COG	2371	4203
KOG	3154	6222
eggNOG	5299	10140

## Sheet: tableS10
Supplementary table 10. Statistics of gene expression in round peach and olecranon peach.
gene name	GA-1_Count	GA-2_Count	GA-3_Count	GB-1_Count	GB-2_Count	GA-1_CPM	GA-2_CPM	GA-3_CPM	GB-1_CPM	GB-2_CPM	DESeq2_FDR	DESeq2_log2FC	DESeq2_(FDR_0.01_FC_2)_regulated
LOC18775282	1012	815	1607	231	152	148.587	129.043	253.173	32.9763	26.9602	3.58202e-11	-2.48197	down
LOC18772209	231	253	440	23	17	33.9165	40.0589	69.3194	3.28335	3.01528	6.50059e-17	-3.80404	down
LOC18771970	16	22	24	11	7	2.3492	3.48338	3.78106	1.5703	1.24159	0.140596	-1.08488	normal
LOC18773812	0	0	0	0	0	0	0	0	0	0	--	--	--
LOC18773305	17	9	10	7	3	2.49602	1.42502	1.57544	0.99928	0.532108	0.253427	-1.11133	normal
LOC18772743	35	22	42	34	21	5.13886	3.48338	6.61685	4.85365	3.72476	0.783937	-0.183851	normal
LOC18773696	190	143	187	99	84	27.8967	22.642	29.4607	14.1327	14.899	0.00733601	-0.826288	normal
LOC18775051	657	696	693	965	781	96.4638	110.202	109.178	137.758	138.526	0.0304188	0.439124	normal
LOC18772790	0	0	0	0	0	0	0	0	0	0	--	--	--
LOC18773555	2	0	0	0	1	0.293649	0	0	0	0.177369	--	--	--
LOC18773630	1	0	0	0	0	0.146825	0	0	0	0	--	--	--
LOC18773929	301	185	209	63	83	44.1942	29.2921	32.9267	8.99352	14.7217	3.29176e-05	-1.53429	down
LOC109949795	58	53	51	44	34	8.51583	8.39178	8.03474	6.28119	6.03056	0.394932	-0.378622	normal
LOC18772384	72	60	61	91	101	10.5714	9.50013	9.61018	12.9906	17.9143	0.0628099	0.674169	normal
LOC18775164	0	0	0	2	6	0	0	0	0.285509	1.06422	--	--	--
LOC18772708	0	0	0	0	0	0	0	0	0	0	--	--	--
LOC18773980	0	0	0	4	3	0	0	0	0.571017	0.532108	--	--	--
LOC18773079	454	395	94	8846	8895	66.6584	62.5425	14.8091	1262.8	1577.7	1.26586e-18	4.80971	up
LOC18773078	0	0	0	0	1	0	0	0	0	0.177369	--	--	--
LOC18773511	0	0	0	8	5	0	0	0	1.14203	0.886847	--	--	--
LOC18773589	0	0	0	0	0	0	0	0	0	0	--	--	--
LOC18773525	0	0	0	120	76	0	0	0	17.1305	13.4801	5.70547e-10	8.08435	up
LOC18773067	19	15	7	106	83	2.78967	2.37503	1.10281	15.132	14.7217	1.89836e-08	2.82391	up
LOC18772903	0	0	0	6	5	0	0	0	0.856526	0.886847	--	--	--
LOC18773366	49	66	48	32	33	7.19441	10.4501	7.56211	4.56814	5.85319	0.183415	-0.637906	normal
LOC18772013	149	126	218	65	65	21.8769	19.9503	34.3446	9.27903	11.529	0.0021726	-1.2324	down
LOC18775244	89	78	59	220	158	13.0674	12.3502	9.2951	31.406	28.0244	1.28949e-05	1.40058	up
LOC18772757	14	18	22	16	14	2.05555	2.85004	3.46597	2.28407	2.48317	0.824647	-0.173693	normal
LOC18773292	390	374	400	260	271	57.2616	59.2175	63.0176	37.1161	48.0671	0.0680258	-0.448066	normal
LOC18772236	18	21	9	39	46	2.64284	3.32505	1.4179	5.56742	8.15899	0.0150929	1.47678	normal
LOC18774063	660	598	608	712	623	96.9043	94.6847	95.7868	101.641	110.501	0.348212	0.192255	normal
LOC18774872	0	0	0	0	1	0	0	0	0	0.177369	--	--	--
LOC18773273	0	0	1	2	0	0	0	0.157544	0.285509	0	--	--	--
LOC18773411	734	674	791	774	675	107.769	106.718	124.617	110.492	119.724	0.774058	0.0715799	normal
LOC18772082	243	193	221	211	209	35.6784	30.5588	34.8172	30.1212	37.0702	0.909797	0.0369151	normal
LOC18772246	0	0	0	0	0	0	0	0	0	0	--	--	--
LOC18773401	52	61	45	17	12	7.63488	9.65847	7.08948	2.42682	2.12843	0.000563755	-1.74356	down
LOC18774487	0	0	0	0	0	0	0	0	0	0	--	--	--

[truncated: 2 more sheets: table S11, table S12]
